# Supplementary material for: The Molecular Signature Underlying the Thymic Migration and Maturation of TCRαβ+CD4+CD8- Thymocytes
Source: PLoS One. 2011 Oct 13;6(10):e25567. doi: 10.1371/journal.pone.0025567 (PMC3192722; doi:10.1371/journal.pone.0025567)
Supplement: Table S1 — Differentially expressed genes among the four subsets of CD4 SP thymocytes. Sets of probes whose expression increased (red) or decreased (green) by two-fold or more in any comparison are listed. (XLS) [file pone.0025567.s001.xls]

## Sheet: Sheet1
SP2 vs SP1
Gene ID	Score(d)	q-value(%)	Fold Change		ProbeSetID	110413_SP1	080530_SP1	080722_SP1	110413_SP2	080530_SP2	080722_SP2	Gene Title	Gene Symbol
1427522_at	2.20818	0	2.3717		1427522_at	130.42	120.595	97.3422	235.927	350.951	246.675	Rho GTPase activating protein 20	Arhgap20
1452731_x_at	2.40725	0	2.3497		1452731_x_at	108.726	108.288	76.7821	223.443	235.927	222.458	predicted gene, 100041195 /// predicted gene, 100041874 /// predicted gene, 100042164 /// predicted gene, 666442 /// predicted gene, 666637 /// RIKEN cDNA B930046C15 gene /// predicted gene, EG666890 /// predicted gene, ENSMUSG00000063277 /// predicted gene, ENSMUSG00000068790 /// predicted gene, ENSMUSG00000072735 /// hypothetical LOC100036568 /// similar to 1700001E04Rik protein /// hypothetica…	100041195 /// 100041874 /// 100042164 /// 666442 /// 666637 /// B930046C15Rik /// EG666890 /// ENSMUSG00000063277 /// ENSMUSG00000068790 /// ENSMUSG00000072735 /// LOC100036568 /// LOC100041530 /// LOC671957
1428301_at	2.19497	0	2.2816		1428301_at	259.224	204.106	163.445	487.057	483.122	436.511	predicted gene, 100041195 /// predicted gene, 100041874 /// predicted gene, 544988 /// predicted gene, 666442 /// predicted gene, 666637 /// predicted gene, ENSMUSG00000063277 /// predicted gene, ENSMUSG00000068790 /// predicted gene, ENSMUSG00000072735 /// hypothetical LOC100036568 /// hypothetical protein LOC671957	100041195 /// 100041874 /// 544988 /// 666442 /// 666637 /// ENSMUSG00000063277 /// ENSMUSG00000068790 /// ENSMUSG00000072735 /// LOC100036568 /// LOC671957
1423756_s_at	2.16279	0	2.1847		1423756_s_at	422.532	634.536	545.137	1206.19	1078.53	1171.44	insulin-like growth factor binding protein 4	Igfbp4
1439768_x_at	2.39379	0	2.0786		1439768_x_at	80.6815	74.4471	70.8576	171.181	158.224	141.129	sema domain, immunoglobulin domain (Ig), TM domain, and short cytoplasmic domain	Sema4f
SP3 vs SP1
Gene ID	Score(d)	q-value(%)	Fold Change		ProbeSetID	110413_SP1	080530_SP1	080722_SP1	110413_SP3	080530_SP3	080722_SP3	Gene Title	Gene Symbol
1442025_a_at	2.00783	0	4.4379		1442025_a_at	10.2832	18.0349	31.3083	84.0234	114.476	52.7606	---	---
1456440_s_at	2.45334	0	4.0542		1456440_s_at	38.2569	56.7868	50.2042	281.106	166.813	154.988	ST8 alpha-N-acetyl-neuraminide alpha-2,8-sialyltransferase 6	St8sia6
1423571_at	2.35544	0	4.0524		1423571_at	96.3565	178.08	184.732	743.677	486.519	583.011	sphingosine-1-phosphate receptor 1	S1pr1
1456147_at	2.34251	0	3.973		1456147_at	54.6738	106.937	100.593	379.675	360.243	269.655	ST8 alpha-N-acetyl-neuraminide alpha-2,8-sialyltransferase 6	St8sia6
1423756_s_at	2.75347	0	3.7622		1423756_s_at	422.532	634.536	545.137	2000.68	2174.72	1788.84	insulin-like growth factor binding protein 4	Igfbp4
1456603_at	2.24202	0	3.4221		1456603_at	33.9526	63.7642	49.426	183.511	166.311	140.511	family with sequence similarity 101, member B	Fam101b
1429764_at	2.10649	0	3.3942		1429764_at	46.1066	45.9216	50.4747	253.511	122.7	134.342	family with sequence similarity 101, member B	Fam101b
1439163_at	1.61881	4.89911	3.2926		1439163_at	12.9485	25.8259	36.913	59.1238	121.435	61.369	zinc finger and BTB domain containing 16	Zbtb16
1437405_a_at	2.37824	0	3.1487		1437405_a_at	964.766	1103.19	969.553	3580.03	3630.77	2478.23	insulin-like growth factor binding protein 4	Igfbp4
1439956_at	1.74235	2.13551	3.1475		1439956_at	118.351	123.722	133.575	714.099	330.712	258.236	---	---
1435529_at	1.70836	2.13551	3.1017		1435529_at	34.0391	94.1003	69.15	165.017	220.348	181.765	predicted gene, OTTMUSG00000016644	OTTMUSG00000016644
1436491_at	1.7154	2.13551	3.0806		1436491_at	97.6716	73.0982	53.3074	338.177	231.756	141.968	predicted gene, OTTMUSG00000000601	OTTMUSG00000000601
1449049_at	1.8956	0	3.0336		1449049_at	16.9447	35.0417	24.5911	90.9667	70.8672	63.2339	toll-like receptor 1	Tlr1
1423757_x_at	2.36527	0	3.0193		1423757_x_at	275.504	358.345	330.288	1094.23	1007.38	814.246	insulin-like growth factor binding protein 4	Igfbp4
1452416_at	1.70472	2.13551	3.0091		1452416_at	171.501	104.22	102.031	588.738	322.575	261.634	interleukin 6 receptor, alpha	Il6ra
1437406_x_at	2.46778	0	3.0081		1437406_x_at	720.594	833.017	803.649	2643.93	2492.07	1992.85	insulin-like growth factor binding protein 4	Igfbp4
1448890_at	2.10945	0	3.0058		1448890_at	416.104	324.801	282.804	1208.51	1092.01	786.511	Kruppel-like factor 2 (lung)	Klf2
1421992_a_at	1.87345	0	2.9205		1421992_a_at	104.943	204.967	187.791	405.459	477.976	519.188	insulin-like growth factor binding protein 4	Igfbp4
1444405_at	1.71423	2.13551	2.9008		1444405_at	23.8727	56.4	34.7475	123.493	108.469	85.2565	RIKEN cDNA E030037K03 gene	E030037K03Rik
1436212_at	2.06188	0	2.8291		1436212_at	159.571	252.651	203.537	652.772	573.8	496.094	transmembrane protein 71	Tmem71
1429189_at	1.64541	3.82919	2.8032		1429189_at	36.0491	56.6497	44.6681	182.511	138.318	79.5924	arylsulfatase B	Arsb
1438566_at	1.72181	2.13551	2.608		1438566_at	41.1461	55.3439	29.0977	126.487	98.2395	94.5939	ST8 alpha-N-acetyl-neuraminide alpha-2,8-sialyltransferase 6	St8sia6
1459838_s_at	1.97207	0	2.5957		1459838_s_at	47.7889	65.9489	73.5939	168.761	150.141	160.095	BTB (POZ) domain containing 11	Btbd11
1423467_at	1.72591	2.13551	2.5908		1423467_at	1518.09	1493.14	1335.45	5561.29	3144.23	3010.41	membrane-spanning 4-domains, subfamily A, member 4B	Ms4a4b
1418826_at	1.64976	3.82919	2.5571		1418826_at	932.04	1566.6	1346.55	4371.19	2807.17	2679.2	membrane-spanning 4-domains, subfamily A, member 6B	Ms4a6b
1415850_at	2.01517	0	2.512		1415850_at	253.048	267.842	247.102	771.248	641.117	536.862	RAS p21 protein activator 3	Rasa3
1448289_at	1.63488	3.82919	2.4775		1448289_at	23.5387	34.4009	31.7207	77.4159	94.8895	53.1715	collapsin response mediator protein 1	Crmp1
1435086_s_at	1.79027	0	2.3549		1435086_s_at	156.537	171.844	189.514	507.866	379.939	345.011	kelch domain containing 2	Klhdc2
1451024_at	2.00639	0	2.3344		1451024_at	110.52	134.757	133.015	280.722	286.011	313.892	sphingosine-1-phosphate receptor 4	S1pr4
1418741_at	1.85457	0	2.2003		1418741_at	320.233	402.885	357.886	749.877	846.053	775.235	integrin beta 7	Itgb7
1454666_at	1.6083	4.89911	2.192		1454666_at	208.927	213.127	232.556	624.419	410.715	425.257	similar to BKLF	LOC100046855
SP3 vs SP2
Gene ID	Score(d)	q-value(%)	Fold Change		ProbeSetID	110413_SP3	080530_SP3	080722_SP3	110413_SP2	080530_SP2	080722_SP2	Gene Title	Gene Symbol
1450680_at	2.34989	1.22492	11.1986		1450680_at	343.511	1562.89	2280.31	83.6772	34.7795	299.534	recombination activating gene 1	Rag1
1449937_at	2.69519	0	9.686		1449937_at	296.535	786.088	1057.69	108.162	21.815	114.984	placental protein 11 related	Pp11r
1439412_at	2.14307	2.79981	8.5187		1439412_at	65.0939	367.881	644.812	19.5478	17.8448	71.6073	---	---
1419028_at	2.59271	0	7.961		1419028_at	180.335	447.589	747.802	62.3282	20.1029	95.4766	cyclic AMP-regulated phosphoprotein, 21	Arpp21
1439897_at	2.85401	0	7.5227		1439897_at	89.5266	194.664	322.379	27.0502	11.6031	42.0479	nebulette	Nebl
1449938_at	2.13129	3.45859	7.2595		1449938_at	217.894	690.509	1411.2	102.103	30.4806	178.327	placental protein 11 related	Pp11r
1442025_a_at	3.98472	0	6.5713		1442025_a_at	84.0234	114.476	52.7606	15.185	8.27849	14.2269	---	---
1444078_at	2.24808	1.99308	6.2429		1444078_at	118.279	713.697	608.382	45.7937	44.3841	103.847	CD8 antigen, alpha chain	Cd8a
1438452_at	2.71459	0	5.9748		1438452_at	52.0385	175.669	204.106	19.8108	14.5667	30.3139	nebulette	Nebl
1426170_a_at	2.49777	0	5.6914		1426170_a_at	752.637	1626.09	3060.06	294.427	150.156	459.499	CD8 antigen, beta chain 1	Cd8b1
1434470_at	2.85487	0	4.695		1434470_at	65.6243	157.177	202.457	29.9385	21.042	32.0315	synaptotagmin XIII	Syt13
1419091_a_at	2.49987	0	4.5925		1419091_a_at	481.008	898.871	1421.94	208.867	105.049	289.28	annexin A2	Anxa2
1421628_at	2.68433	0	4.5494		1421628_at	184.344	174.074	100.928	43.1499	16.6167	47.972	interleukin 18 receptor 1	Il18r1
1421760_at	2.11942	3.45859	4.0975		1421760_at	79.5245	147.283	320.788	38.1982	23.435	61.0126	pre T-cell antigen receptor alpha	Ptcra
1417928_at	2.78035	0	3.6576		1417928_at	189.883	123.633	113.484	56.8369	24.5823	38.9697	PDZ and LIM domain 4	Pdlim4
1457141_at	2.60148	0	3.4532		1457141_at	52.32	121.469	126.677	31.5808	26.0521	23.7629	---	---
1423571_at	2.87486	0	3.2356		1423571_at	743.677	486.519	583.011	267.511	137.349	169.489	sphingosine-1-phosphate receptor 1	S1pr1
1429764_at	2.34134	1.22492	3.2197		1429764_at	253.511	122.7	134.342	72.6782	33.0422	52.1345	family with sequence similarity 101, member B	Fam101b
1448943_at	2.16799	2.79981	3.0565		1448943_at	102.184	163.068	273.144	49.8665	41.377	77.2528	neuropilin 1	Nrp1
1456603_at	3.27624	0	3.0184		1456603_at	183.511	166.311	140.511	60.5105	40.6832	63.3479	family with sequence similarity 101, member B	Fam101b
1424248_at	2.13074	3.45859	2.8915		1424248_at	56.5106	116.866	133.201	35.6817	23.5271	43.3458	cyclic AMP-regulated phosphoprotein, 21	Arpp21
1439163_at	2.37653	0	2.827		1439163_at	59.1238	121.435	61.369	21.5361	28.5879	31.676	zinc finger and BTB domain containing 16	Zbtb16
1418084_at	2.51623	0	2.611		1418084_at	85.5936	126.104	169.014	51.711	42.5219	46.6114	neuropilin 1	Nrp1
1448944_at	2.30305	1.22492	2.59		1448944_at	56.9782	108.622	107.478	40.0998	28.0974	33.9816	neuropilin 1	Nrp1
1453600_at	2.4605	0	2.5276		1453600_at	53.7714	67.3676	97.8439	23.2413	29.0692	32.4888	coiled-coil domain containing 18	Ccdc18
1449049_at	3.10656	0	2.4807		1449049_at	90.9667	70.8672	63.2339	30.1943	27.5721	32.0736	toll-like receptor 1	Tlr1
1426530_a_at	2.92202	0	2.1535		1426530_a_at	88.0498	117.549	101.787	49.0813	45.5925	47.1403	kelch-like 5 (Drosophila)	Klhl5
1453255_at	2.15348	2.79981	2.1528		1453255_at	117.594	137.527	211.155	74.5603	70.7825	64.8536	solute carrier family 43, member 1	Slc43a1
1429360_at	2.20208	1.99308	2.0734		1429360_at	228.694	356.177	286.614	151.282	115.844	149.463	Kruppel-like factor 3 (basic) /// similar to BKLF	Klf3 /// LOC100046855
1417393_a_at	-2.50245	0	0.4894		1417393_a_at	274.844	278.138	214.404	593.786	473.62	497.334	family with sequence similarity 132, member A	Fam132a
1456593_at	-2.91478	0	0.4804		1456593_at	41.6806	41.5064	33.3952	82.6768	80.8072	78.0105	---	---
1456482_at	-2.16199	4.19971	0.4751		1456482_at	102.432	106.594	70.5484	178.573	237.24	169.586	phosphatidylinositol 3 kinase, regulatory subunit, polypeptide 3 (p55)	Pik3r3
1446509_at	-2.54279	0	0.4682		1446509_at	50.5782	58.4116	39.4918	112.551	104.016	97.0991	spermine oxidase	Smox
1437542_at	-2.23422	2.89161	0.4631		1437542_at	671.851	1025.36	646.072	1829.38	1738.33	1408.86	IKAROS family zinc finger 2	Ikzf2
1423222_at	-2.83541	0	0.4348		1423222_at	27.0398	33.6555	28.5751	60.0594	82.4772	63.8516	CAP, adenylate cyclase-associated protein, 2 (yeast)	Cap2
1437445_at	-2.88885	0	0.4266		1437445_at	90.5939	112.018	77.0153	198.394	234.011	216.908	transient receptor potential cation channel, subfamily M, member 1	Trpm1
1421594_a_at	-2.16094	4.19971	0.42		1421594_a_at	186.547	233.386	165.438	341.927	675.009	421.233	synaptotagmin-like 2	Sytl2
1456006_at	-2.52208	0	0.4167		1456006_at	131.311	135.07	108.218	222.901	379.761	313.344	BCL2-like 11 (apoptosis facilitator)	Bcl2l11
1417951_at	-3.1577	0	0.4117		1417951_at	124.011	144.616	103.302	311.563	276.242	308.368	enolase 3, beta muscle	Eno3
1422291_at	-2.44249	0	0.3997		1422291_at	47.9828	77.0002	55.8316	119.859	139.093	193.835	chemokine (C-C motif) receptor 8	Ccr8
1423415_at	-2.2589	2.30573	0.3937		1423415_at	245.615	213.799	127.054	451.082	607.185	399.051	G protein-coupled receptor 83	Gpr83
1417795_at	-2.33875	2.30573	0.3854		1417795_at	43.4128	68.6521	32.2958	129.098	126.677	102.783	cell adhesion molecule with homology to L1CAM	Chl1
1437397_at	-2.14235	4.96868	0.3789		1437397_at	33.13	48.1109	22.3359	80.3439	119.292	68.2957	prolactin receptor	Prlr
1428444_at	-2.78936	0	0.3776		1428444_at	40.8098	58.6449	41.6935	96.8064	149.113	128.404	ankyrin repeat and SOCS box-containing 2	Asb2
1427522_at	-2.73704	0	0.3723		1427522_at	105.257	126.248	79.3197	235.927	350.951	246.675	Rho GTPase activating protein 20	Arhgap20
1452731_x_at	-3.49888	0	0.371		1452731_x_at	99.8625	86.2605	69.4906	223.443	235.927	222.458	predicted gene, 100041195 /// predicted gene, 100041874 /// predicted gene, 100042164 /// predicted gene, 666442 /// predicted gene, 666637 /// RIKEN cDNA B930046C15 gene /// predicted gene, EG666890 /// predicted gene, ENSMUSG00000063277 /// predicted gene, ENSMUSG00000068790 /// predicted gene, ENSMUSG00000072735 /// hypothetical LOC100036568 /// similar to 1700001E04Rik protein /// hypothetica…	100041195 /// 100041874 /// 100042164 /// 666442 /// 666637 /// B930046C15Rik /// EG666890 /// ENSMUSG00000063277 /// ENSMUSG00000068790 /// ENSMUSG00000072735 /// LOC100036568 /// LOC100041530 /// LOC671957
1419136_at	-2.31508	2.30573	0.3486		1419136_at	94.8516	77.6141	57.8609	346.469	180.529	160.759	aldo-keto reductase family 1, member C18	Akr1c18
1429918_at	-2.91634	0	0.3473		1429918_at	81.1769	95.3711	62.8124	295.784	214.244	183.201	Rho GTPase activating protein 20	Arhgap20
1428301_at	-3.65129	0	0.3454		1428301_at	185.241	175.311	130.335	487.057	483.122	436.511	predicted gene, 100041195 /// predicted gene, 100041874 /// predicted gene, 544988 /// predicted gene, 666442 /// predicted gene, 666637 /// predicted gene, ENSMUSG00000063277 /// predicted gene, ENSMUSG00000068790 /// predicted gene, ENSMUSG00000072735 /// hypothetical LOC100036568 /// hypothetical protein LOC671957	100041195 /// 100041874 /// 544988 /// 666442 /// 666637 /// ENSMUSG00000063277 /// ENSMUSG00000068790 /// ENSMUSG00000072735 /// LOC100036568 /// LOC671957
1435190_at	-2.80176	0	0.3419		1435190_at	95.9413	126.044	69.087	248.984	344.368	243.828	cell adhesion molecule with homology to L1CAM	Chl1
1423231_at	-2.27727	2.30573	0.3347		1423231_at	66.2381	68.2615	32.2958	210.058	112.779	164.427	neurogranin	Nrgn
1426037_a_at	-4.22521	0	0.2929		1426037_a_at	22.1494	26.3507	28.5154	73.8439	98.7763	90.7702	regulator of G-protein signaling 16	Rgs16
1460469_at	-4.5289	0	0.2474		1460469_at	188.771	206.011	187.677	607.801	917.706	864.054	tumor necrosis factor receptor superfamily, member 9	Tnfrsf9
1428034_a_at	-3.54086	0	0.1453		1428034_a_at	27.043	68.1126	63.2425	217.359	404.47	431.975	tumor necrosis factor receptor superfamily, member 9	Tnfrsf9
SP4 vs SP1
Gene ID	Score(d)	q-value(%)	Fold Change		ProbeSetID	110413_SP1	080530_SP1	080722_SP1	110413_SP4	080530_SP4	080722_SP4	Gene Title	Gene Symbol
1442025_a_at	3.29554	0	18.5032		1442025_a_at	10.2832	18.0349	31.3083	559.993	328.876	199.724	---	---
1449864_at	2.56389	0	15.2117		1449864_at	9.77519	14.7399	17.6718	535.778	237.017	70.5784	interleukin 4	Il4
1419874_x_at	3.4119	0	13.1014		1419874_x_at	10.9193	17.0703	29.8209	243.646	266.995	192.154	zinc finger and BTB domain containing 16	Zbtb16
1447849_s_at	3.35232	0	12.2808		1447849_s_at	7.79763	13.6272	16.1724	220.679	126.313	114.187	avian musculoaponeurotic fibrosarcoma (v-maf) AS42 oncogene homolog	Maf
1421628_at	3.02996	0	11.6509		1421628_at	29.4218	75.7968	73.9433	776.707	763.185	439.961	interleukin 18 receptor 1	Il18r1
1439163_at	2.96787	0	11.0517		1439163_at	12.9485	25.8259	36.913	301.118	317.325	174.381	zinc finger and BTB domain containing 16	Zbtb16
1419842_at	3.33089	0	10.4671		1419842_at	7.74232	11.1807	11.2269	162.99	83.5939	81.7969	---	---
1456603_at	3.49634	0	9.6746		1456603_at	33.9526	63.7642	49.426	396.42	459.511	531.935	family with sequence similarity 101, member B	Fam101b
1425325_at	1.73735	0	9.0356		1425325_at	56.5448	22.399	17.9578	1125.64	120.321	123.88	membrane-spanning 4-domains, subfamily A, member 4B	Ms4a4b
1456440_s_at	3.74563	0	8.7433		1456440_s_at	38.2569	56.7868	50.2042	471.69	393.793	392.465	ST8 alpha-N-acetyl-neuraminide alpha-2,8-sialyltransferase 6	St8sia6
1456147_at	3.1453	0	8.3421		1456147_at	54.6738	106.937	100.593	656.937	639.795	812.326	ST8 alpha-N-acetyl-neuraminide alpha-2,8-sialyltransferase 6	St8sia6
1449049_at	3.20015	0	8.2755		1449049_at	16.9447	35.0417	24.5911	216.293	190.258	201.094	toll-like receptor 1	Tlr1
1429764_at	3.20236	0	7.7347		1429764_at	46.1066	45.9216	50.4747	527.711	335.261	279.511	family with sequence similarity 101, member B	Fam101b
1447541_s_at	2.01863	0	7.2121		1447541_s_at	23.3218	96.7425	130.301	496.467	457.523	485.52	integrin alpha E, epithelial-associated	Itgae
1435529_at	2.46489	0	7.104		1435529_at	34.0391	94.1003	69.15	303.327	500.344	523.236	predicted gene, OTTMUSG00000016644	OTTMUSG00000016644
1429189_at	3.18136	0	7.0861		1429189_at	36.0491	56.6497	44.6681	387.203	311.904	268.756	arylsulfatase B	Arsb
1422567_at	2.6583	0	6.8979		1422567_at	35.7604	54.1214	47.7758	434.21	366.387	190.76	family with sequence similarity 129, member A	Fam129a
1442219_at	2.48908	0	6.8657		1442219_at	6.66561	15.205	13.4628	105.905	78.9358	52.8235	---	---
1457725_at	2.01309	0	6.7481		1457725_at	64.8674	88.248	65.0105	1244.8	384.568	238.888	PREDICTED: Mus musculus predicted gene, EG666926 (EG666926), mRNA	EG666926
1423571_at	2.78385	0	6.5293		1423571_at	96.3565	178.08	184.732	932.766	844.827	1119.67	sphingosine-1-phosphate receptor 1	S1pr1
1460242_at	2.2971	0	6.3186		1460242_at	7.25675	21.4887	18.3678	77.2256	84.8033	110.329	CD55 antigen	Cd55
1459557_at	3.02984	0	6.2586		1459557_at	11.7236	11.9605	16.2114	98.2709	86.1938	65.7905	---	---
1459838_s_at	2.79689	0	6.1519		1459838_s_at	47.7889	65.9489	73.5939	397.039	282.797	480.944	BTB (POZ) domain containing 11	Btbd11
1419202_at	1.86882	0	6.0712		1419202_at	14.5524	52.9014	53.4054	247.939	309.068	120.063	cystatin F (leukocystatin)	Cst7
1423756_s_at	3.12531	0	6.0594		1423756_s_at	422.532	634.536	545.137	2926.64	3491.42	3182.25	insulin-like growth factor binding protein 4	Igfbp4
1428547_at	2.75697	0	6.0252		1428547_at	38.0893	40.7648	33.8997	325.508	213.366	165.77	5' nucleotidase, ecto	Nt5e
1437270_a_at	2.35253	0	5.9252		1437270_a_at	10.5623	21.7128	27.0398	94.5268	98.3628	138.741	cardiotrophin-like cytokine factor 1	Clcf1
1438566_at	2.77081	0	5.924		1438566_at	41.1461	55.3439	29.0977	239.364	265.38	216.859	ST8 alpha-N-acetyl-neuraminide alpha-2,8-sialyltransferase 6	St8sia6
1436212_at	3.00644	0	5.8975		1436212_at	159.571	252.651	203.537	1160.34	1101.69	1316.68	transmembrane protein 71	Tmem71
1418536_at	2.16661	0	5.894		1418536_at	180.001	516.281	548.551	1923.14	2118.97	2561.42	histocompatibility 2, Q region locus 7	H2-Q7
1449025_at	2.11281	0	5.6338		1449025_at	53.3273	133.581	121.183	346.418	754.06	590.924	interferon-induced protein with tetratricopeptide repeats 3	Ifit3
1452217_at	2.49362	0	5.6325		1452217_at	36.1309	79.6168	64.1772	308.032	367.279	291.598	AHNAK nucleoprotein (desmoyokin)	Ahnak
1448261_at	1.80218	0	5.458		1448261_at	5.48707	19.5598	26.3321	65.5639	72.8809	96.1623	cadherin 1	Cdh1
1429184_at	2.01367	0	5.4501		1429184_at	36.5289	118.933	106.594	382.511	367.275	533.659	GTPase, very large interferon inducible 1	Gvin1
1452009_at	2.38049	0	5.4263		1452009_at	13.4697	26.1023	24.0782	80.2545	127.52	132.165	tetratricopeptide repeat domain 39B	Ttc39b
1454942_at	2.42618	0	5.3883		1454942_at	52.2036	56.9272	61.2523	294.826	472.484	204.431	family with sequence similarity 129, member A	Fam129a
1417928_at	1.98613	0	5.3673		1417928_at	22.3947	54.8792	70.0769	327.303	245.127	165.982	PDZ and LIM domain 4	Pdlim4
1428377_at	2.8532	0	5.3403		1428377_at	23.2249	34.6514	24.2416	140.704	131.464	160.632	BTB (POZ) domain containing 11	Btbd11
1457870_at	2.55709	0	5.2913		1457870_at	22.4545	28.658	29.6747	179.21	160.511	98.3485	---	---
1418402_at	3.17277	0	5.2411		1418402_at	57.9922	64.0418	59.9985	318.379	357.638	281.744	a disintegrin and metallopeptidase domain 19 (meltrin beta) /// similar to metalloprotease-disintegrin meltrin beta	Adam19 /// LOC100045780
1422812_at	2.09068	0	5.2331		1422812_at	11.6108	29.4932	18.636	63.2376	123.173	117.416	chemokine (C-X-C motif) receptor 6	Cxcr6
1418762_at	2.70175	0	5.2203		1418762_at	14.789	19.967	14.6103	90.8281	66.2774	101.958	CD55 antigen	Cd55
1415837_at	1.47143	0.592987	5.1562		1415837_at	6.66446	53.1874	35.7534	143.858	149.889	80.573	kallikrein 1	Klk1
1460245_at	1.46817	0.592987	5.1502		1460245_at	15.9893	138.095	94.8107	302.499	270.549	349.431	killer cell lectin-like receptor, subfamily D, member 1	Klrd1
1416635_at	2.60289	0	5.1455		1416635_at	124.498	203.91	185.397	764.991	1055.02	794.47	sphingomyelin phosphodiesterase, acid-like 3A	Smpdl3a
1444405_at	2.31687	0	5.1057		1444405_at	23.8727	56.4	34.7475	162.947	199.017	192.017	RIKEN cDNA E030037K03 gene	E030037K03Rik
1426743_at	2.8835	0	5.0775		1426743_at	78.2408	104.085	88.3846	525.545	396.257	452.447	adaptor protein, phosphotyrosine interaction, PH domain and leucine zipper containing 2	Appl2
1456060_at	2.22332	0	5.0696		1456060_at	150.435	80.7734	90.3535	789.815	447.534	404.687	avian musculoaponeurotic fibrosarcoma (v-maf) AS42 oncogene homolog	Maf
1427608_a_at	1.54379	0	5.0585		1427608_a_at	51.344	210.177	331.011	671.123	1191.14	578.401	T-cell receptor gamma, constant region, mRNA (cDNA clone MGC:6230 IMAGE:3495512)	Tcrg-C
1423555_a_at	2.7839	0	5.0015		1423555_a_at	29.4346	43.064	30.0682	178.665	154.646	172.588	interferon-induced protein 44	Ifi44
1421992_a_at	2.16603	0	5.0005		1421992_a_at	104.943	204.967	187.791	529.7	1050.05	908.052	insulin-like growth factor binding protein 4	Igfbp4
1421375_a_at	1.72839	0	4.9978		1421375_a_at	16.7344	47.32	35.0622	226.587	212.525	71.9733	S100 calcium binding protein A6 (calcyclin)	S100a6
1456212_x_at	2.05487	0	4.9924		1456212_x_at	23.5424	42.0176	51.1987	293.5	130.694	164.284	suppressor of cytokine signaling 3	Socs3
1439956_at	2.48201	0	4.9374		1439956_at	118.351	123.722	133.575	905.832	491.183	529.126	---	---
1455899_x_at	1.9733	0	4.8321		1455899_x_at	46.6765	61.1769	95.2152	542.259	211.68	267.24	suppressor of cytokine signaling 3	Socs3
1456226_x_at	2.77322	0	4.7228		1456226_x_at	16.8381	19.2271	16.3775	82.5686	97.9608	69.0532	discoidin domain receptor family, member 1	Ddr1
1448107_x_at	1.38683	1.3477	4.6588		1448107_x_at	8.00244	61.4053	42.1035	170.524	146.501	83.7421	kallikrein 1	Klk1
1423757_x_at	2.73885	0	4.6489		1423757_x_at	275.504	358.345	330.288	1413.38	1746.44	1327.25	insulin-like growth factor binding protein 4	Igfbp4
1425832_a_at	1.19985	4.66919	4.6426		1425832_a_at	12.0614	80.8252	54.7297	53.0268	306.759	328.22	chemokine (C-X-C motif) receptor 6	Cxcr6
1449216_at	1.72399	0	4.5999		1449216_at	18.1183	51.7819	57.7554	109.047	212.13	227.998	integrin alpha E, epithelial-associated	Itgae
1444003_at	1.61038	0	4.5844		1444003_at	70.3239	73.8019	74.8181	883.298	248.892	170.177	neuralized homolog 3 homolog (Drosophila)	Neurl3
1452416_at	2.15602	0	4.5577		1452416_at	171.501	104.22	102.031	817.176	465.635	453.759	interleukin 6 receptor, alpha	Il6ra
1434372_at	1.98809	0	4.532		1434372_at	230.146	614.341	438.489	2023.62	2028.85	1405.59	expressed sequence AW112010	AW112010
1418175_at	2.35296	0	4.5056		1418175_at	26.356	21.5971	21.8473	104.986	142.475	76.0449	vitamin D receptor	Vdr
1436491_at	2.29619	0	4.501		1436491_at	97.6716	73.0982	53.3074	399.966	319.493	271.575	predicted gene, OTTMUSG00000000601	OTTMUSG00000000601
1424542_at	1.46659	0.592987	4.4666		1424542_at	21.3478	81.124	58.2061	350.761	276.009	92.7855	S100 calcium binding protein A4	S100a4
1449361_at	2.27172	0	4.4436		1449361_at	19.2425	28.6693	31.3828	112.661	90.2989	149.324	T-box 21	Tbx21
1449925_at	2.03553	0	4.4285		1449925_at	37.1884	66.9633	62.9502	156.598	312.853	277.895	chemokine (C-X-C motif) receptor 3	Cxcr3
1437636_at	1.98649	0	4.4128		1437636_at	259.189	561.174	475.746	1305.1	1829.47	2490.45	similar to Interferon-activatable protein 203 (Ifi-203) (Interferon-inducible protein p203)	LOC623121
1452008_at	2.64265	0	4.3486		1452008_at	20.2579	20.7431	24.0747	113.616	85.5474	85.5896	tetratricopeptide repeat domain 39B	Ttc39b
1439814_at	1.77239	0	4.3113		1439814_at	35.4211	78.6238	128.177	316.453	320.999	281.605	ATPase, class I, type 8B, member 4	Atp8b4
1455000_at	2.01865	0	4.2916		1455000_at	25.4729	37.5319	39.3506	164.847	199.035	90.6301	G protein-coupled receptor 68	Gpr68
1437405_a_at	2.87526	0	4.289		1437405_a_at	964.766	1103.19	969.553	4361.14	4625.77	4035.66	insulin-like growth factor binding protein 4	Igfbp4
1420765_a_at	1.8928	0	4.2657		1420765_a_at	12.9632	23.4851	24.8498	65.2939	135.804	66.2223	forkhead box P3	Foxp3
1423319_at	1.82198	0	4.2545		1423319_at	14.4979	36.4742	34.5165	92.6539	159.633	95.0364	hematopoietically expressed homeobox	Hhex
1426550_at	2.32081	0	4.248		1426550_at	38.2556	53.0999	59.3746	171.131	210.986	256.072	SID1 transmembrane family, member 1	Sidt1
1420735_at	1.90507	0	4.2383		1420735_at	13.7017	33.4257	22.2088	82.6858	128.884	72.6647	gamma-aminobutyric acid (GABA) C receptor, subunit rho 2	Gabrr2
1415698_at	1.90546	0	4.2356		1415698_at	19.806	49.8258	49.3479	147.446	146.386	171.452	golgi membrane protein 1	Golm1
1425947_at	1.69652	0	4.2143		1425947_at	13.4526	30.6472	26.987	171.321	61.5758	78.94	interferon gamma	Ifng
1434601_at	2.16168	0	4.1984		1434601_at	34.4409	65.8468	58.584	181.2	235.155	230.749	adhesion molecule with Ig like domain 2	Amigo2
1437868_at	2.18897	0	4.1805		1437868_at	22.8138	14.0801	13.0706	78.5939	71.5617	54.5387	family with sequence similarity 46, member A	Fam46a
1437406_x_at	2.84063	0	4.0982		1437406_x_at	720.594	833.017	803.649	3279.13	3297.3	3070.93	insulin-like growth factor binding protein 4	Igfbp4
1453568_at	1.97631	0	4.0271		1453568_at	37.528	64.6207	42.955	281.921	158.926	151.847	death associated protein-like 1	Dapl1
1439441_x_at	1.89471	0	3.9824		1439441_x_at	35.22	19.3574	27.6309	155.834	72.2106	105.728	large tumor suppressor 2	Lats2
1448890_at	2.19773	0	3.9454		1448890_at	416.104	324.801	282.804	1672.79	1345.39	1042.99	Kruppel-like factor 2 (lung)	Klf2
1439537_at	1.90231	0	3.8977		1439537_at	130.758	62.8728	70.295	400.426	248.434	343.98	---	---
1426223_at	1.76527	0	3.8732		1426223_at	13.5282	22.7598	24.7817	57.1772	127.524	60.8054	tetratricopeptide repeat domain 39C	Ttc39c
1437101_at	2.01558	0	3.8635		1437101_at	32.8263	23.3806	19.7094	126.547	71.3777	96.5808	large tumor suppressor 2	Lats2
1418826_at	2.2328	0	3.8471		1418826_at	932.04	1566.6	1346.55	4874.51	4600.76	4991.91	membrane-spanning 4-domains, subfamily A, member 6B	Ms4a6b
1418403_at	1.84299	0	3.8187		1418403_at	21.5115	38.9491	35.8291	80.1885	163.924	127.175	a disintegrin and metallopeptidase domain 19 (meltrin beta) /// similar to metalloprotease-disintegrin meltrin beta	Adam19 /// LOC100045780
1425470_at	1.88711	0	3.8178		1425470_at	26.758	26.2369	25.021	154.261	101.637	62.3439	---	---
1417185_at	1.54098	0	3.8067		1417185_at	207.511	770.411	588.28	1798.27	2117.31	1362.54	lymphocyte antigen 6 complex, locus A	Ly6a
1425436_x_at	1.61101	0	3.7902		1425436_x_at	64.1706	193.997	146.751	383.827	387.126	669.451	killer cell lectin-like receptor, subfamily A, member 3 /// killer cell lectin-like receptor subfamily A, member 9	Klra3 /// Klra9
1437271_at	1.96288	0	3.7426		1437271_at	18.2015	35.0304	29.9407	95.3853	122.965	85.326	cardiotrophin-like cytokine factor 1	Clcf1
1415850_at	2.43795	0	3.7247		1415850_at	253.048	267.842	247.102	877.87	866.16	1138.15	RAS p21 protein activator 3	Rasa3
1433796_at	2.08832	0	3.7048		1433796_at	26.929	26.2344	26.6855	88.3439	140.084	77.466	endonuclease domain containing 1	Endod1
1433825_at	2.30272	0	3.6823		1433825_at	30.6093	40.1525	38.4057	146.553	142.83	112.596	neurotrophic tyrosine kinase, receptor, type 3	Ntrk3
1449009_at	2.00013	0	3.6775		1449009_at	466.341	871.532	690.511	2040.69	2452.72	2788.67	T-cell specific GTPase /// T-cell specific GTPase 2	Tgtp /// Tgtp2
1451024_at	2.28205	0	3.6383		1451024_at	110.52	134.757	133.015	401.668	556.161	427.094	sphingosine-1-phosphate receptor 4	S1pr4
1435086_s_at	2.36983	0	3.6263		1435086_s_at	156.537	171.844	189.514	722.807	609.544	551.753	kelch domain containing 2	Klhdc2
1455370_at	2.09976	0	3.5851		1455370_at	144.186	225.099	173.999	543.316	756.677	632.97	RIKEN cDNA A630023P12 gene	A630023P12Rik
1423686_a_at	1.79236	0	3.585		1423686_a_at	157.011	262.949	257.844	990.134	944.427	524.537	proline rich 13	Prr13
1455747_at	2.55546	0	3.5765		1455747_at	18.1609	16.5005	16.1995	56.5073	61.2392	64.1772	gamma-glutamyltransferase 5	Ggt5
1416225_at	1.96072	0	3.5253		1416225_at	54.448	61.6648	60.1242	202.774	290.869	149.947	alcohol dehydrogenase 1 (class I)	Adh1
1450484_a_at	1.83874	0	3.4929		1450484_a_at	50.0965	35.7787	40.4686	218.21	107.07	132.3	cytidine monophosphate (UMP-CMP) kinase 2, mitochondrial	Cmpk2
1448931_at	2.20023	0	3.485		1448931_at	18.2015	23.1453	27.3203	80.583	80.4121	75.1769	coagulation factor II (thrombin) receptor-like 1	F2rl1
1451655_at	1.58531	0	3.4844		1451655_at	251.344	116.575	114.518	738.922	346.965	553.677	schlafen 8	Slfn8
1448289_at	1.94773	0	3.4785		1448289_at	23.5387	34.4009	31.7207	94.2368	138.48	82.8439	collapsin response mediator protein 1	Crmp1
1448759_at	2.04604	0	3.4687		1448759_at	64.1826	95.5939	76.9907	219.556	322.294	278.594	interleukin 2 receptor, beta chain	Il2rb
1437473_at	1.36693	1.72258	3.4627		1437473_at	70.6357	33.4403	30.3337	303.094	108.192	90.7201	avian musculoaponeurotic fibrosarcoma (v-maf) AS42 oncogene homolog	Maf
1443932_at	2.08693	0	3.4466		1443932_at	61.212	75.0106	68.3806	301.511	191.802	222.279	kelch domain containing 1	Klhdc1
1439768_x_at	2.12879	0	3.4466		1439768_x_at	80.6815	74.4471	70.8576	324.089	207.683	258.891	sema domain, immunoglobulin domain (Ig), TM domain, and short cytoplasmic domain	Sema4f
1421186_at	1.9116	0	3.4227		1421186_at	23.2306	32.9181	31.3477	71.2534	118.595	113.746	chemokine (C-C motif) receptor 2	Ccr2
1418741_at	2.02731	0	3.42		1418741_at	320.233	402.885	357.886	937.947	1278.06	1540.84	integrin beta 7	Itgb7
1432288_at	1.60727	0	3.408		1432288_at	55.1639	36.9399	27.2627	191.032	137.832	83.5161	RIKEN cDNA 5830468F06 gene	5830468F06Rik
1419043_a_at	1.57806	0	3.3862		1419043_a_at	304.551	180.243	117.975	888.488	569.4	497.032	interferon inducible GTPase 1	Iigp1
1433977_at	2.12789	0	3.3655		1433977_at	90.2602	67.4058	62.0044	266.902	232.315	231.919	heparan sulfate (glucosamine) 3-O-sulfotransferase 3B1	Hs3st3b1
1454666_at	2.10573	0	3.3619		1454666_at	208.927	213.127	232.556	876.652	577.287	777.501	similar to BKLF	LOC100046855
1444203_at	1.66156	0	3.3559		1444203_at	124.31	70.4397	106.791	482.004	221.633	330.83	---	---
1436193_at	2.33665	0	3.3218		1436193_at	47.9201	53.7064	55.4188	191.441	167.398	163.126	mannosidase, alpha, class 1C, member 1	Man1c1
1460678_at	1.80539	0	3.3153		1460678_at	59.5912	106.655	108.094	254.06	347.141	283.844	kelch domain containing 2	Klhdc2
1450291_s_at	1.52477	0	3.2748		1450291_s_at	17.6237	53.5643	32.225	110.286	110.777	87.4487	membrane-spanning 4-domains, subfamily A, member 4C	Ms4a4c
1423467_at	2.0846	0	3.2703		1423467_at	1518.09	1493.14	1335.45	5756.78	3876.41	4744.53	membrane-spanning 4-domains, subfamily A, member 4B	Ms4a4b
1426808_at	1.35234	1.77896	3.2687		1426808_at	70.0042	145.094	159.344	473.626	605.433	197.118	lectin, galactose binding, soluble 3	Lgals3
1423389_at	1.49065	0.204949	3.2565		1423389_at	264.757	126.835	143.322	905.197	379.892	483.344	MAD homolog 7 (Drosophila)	Smad7
1460437_at	1.77409	0	3.2411		1460437_at	41.7718	81.2342	72.2795	178.177	221.594	211.497	cytohesin 4	Cyth4
1443937_at	1.90136	0	3.2223		1443937_at	140.36	97.0003	119.333	490.931	333.861	331.653	---	---
1450272_at	1.82543	0	3.1977		1450272_at	46.5115	45.2616	36.2636	191.094	110.793	117.897	tumor necrosis factor (ligand) superfamily, member 8	Tnfsf8
1450065_at	1.91815	0	3.1843		1450065_at	127.31	168.376	132.81	353.271	472.787	550.326	adenylate cyclase 7	Adcy7
1416576_at	1.88787	0	3.1832		1416576_at	36.1619	51.997	62.4128	168.837	153.64	145.922	suppressor of cytokine signaling 3	Socs3
1418216_at	1.78949	0	3.1641		1418216_at	23.2162	37.26	43.7793	105.157	98.3111	116.038	gamma-glutamyltransferase 5	Ggt5
1418465_at	1.69141	0	3.1487		1418465_at	45.2932	86.7579	87.6029	212.136	255.068	198.596	neutrophil cytosolic factor 4	Ncf4
1444073_at	1.61958	0	3.1471		1444073_at	21.9028	32.3619	29.499	56.6191	126.011	91.3503	avian musculoaponeurotic fibrosarcoma (v-maf) AS42 oncogene homolog	Maf
1440808_x_at	1.43427	0.735107	3.1262		1440808_x_at	38.3722	78.9974	112.585	178.822	287.95	202.5	CD163 molecule-like 1	Cd163l1
1445597_s_at	1.61234	0	3.1254		1445597_s_at	162.282	152.507	131.833	689.869	496.927	290.567	phospholipase A2, group XVI	Pla2g16
1427982_s_at	2.11487	0	3.1166		1427982_s_at	31.2604	30.8806	25.2069	89.4454	82.238	100.143	synaptic nuclear envelope 2	Syne2
1451644_a_at	1.64134	0	3.1152		1451644_a_at	83.3307	191.898	135.403	426.251	410.363	374.208	RIKEN cDNA 0610037M15 gene /// MHC class I like protein GS10	0610037M15Rik /// H2-gs10
1455854_a_at	1.58466	0	3.1071		1455854_a_at	298.102	143.899	152.533	744.182	475.559	554.567	slingshot homolog 1 (Drosophila)	Ssh1
1424378_at	1.78779	0	3.0837		1424378_at	67.6206	88.5358	86.0028	181.866	264.197	314.232	low density lipoprotein receptor adaptor protein 1	Ldlrap1
1418474_at	1.6308	0	3.0768		1418474_at	38.9966	49.9396	72.9416	192.545	183.811	116.91	family with sequence similarity 158, member A	Fam158a
1439863_at	1.46493	0.592987	3.0621		1439863_at	46.9439	111.796	79.2193	161.161	237.755	311.525	UDP-glucose ceramide glucosyltransferase	Ugcg
1448775_at	1.90942	0	3.0364		1448775_at	352.598	393.565	319.622	1350.39	898.481	1023.42	interferon activated gene 203	Ifi203
1435436_at	1.59464	0	3.0293		1435436_at	50.7431	30.4942	34.3867	168.011	92.9904	94.6772	endothelial PAS domain protein 1	Epas1
1419480_at	1.67581	0	3.0251		1419480_at	366.879	618.316	625.779	1264.8	1624.31	1912.82	selectin, lymphocyte	Sell
1451611_at	1.61031	0	3.0193		1451611_at	104.594	139.339	113.677	508.298	379.649	236.313	phospholipase A2, group XVI	Pla2g16
1423298_at	1.95117	0	3.0157		1423298_at	331.792	400.969	298.504	882.837	1060.82	1162.93	adducin 3 (gamma)	Add3
1439771_s_at	1.27069	2.77138	3.0141		1439771_s_at	18.9661	70.5874	47.9609	115.844	161.721	93.8439	DNA segment, Chr 13, ERATO Doi 608, expressed	D13Ertd608e
1422428_at	1.92945	0	3.0064		1422428_at	20.2437	26.3951	22.7294	58.6421	81.8439	68.7605	acyl-CoA synthetase bubblegum family member 1	Acsbg1
1419481_at	1.28822	2.26365	2.9821		1419481_at	290.22	826.132	810.266	1198.13	1778.67	2417.61	selectin, lymphocyte	Sell
1443771_x_at	1.60223	0	2.9818		1443771_x_at	84.941	42.0215	60.7132	199.177	141.767	203.457	MAD homolog 7 (Drosophila)	Smad7
1452353_at	1.55835	0	2.9538		1452353_at	52.5532	34.0858	29.0217	153.927	100.894	86.2653	G protein-coupled receptor 155	Gpr155
1456509_at	1.77514	0	2.9504		1456509_at	24.8206	36.7738	31.4013	82.5939	113.457	78.5528	RIKEN cDNA 1110032F04 gene	1110032F04Rik
1451567_a_at	1.79315	0	2.9392		1451567_a_at	374.927	459.427	348.749	1295.68	888	1325.79	interferon activated gene 203	Ifi203
1440952_at	1.87091	0	2.921		1440952_at	139.538	124.471	139.395	346.653	349.296	498.35	---	---
1451776_s_at	1.55253	0	2.9201		1451776_s_at	34.1214	53.1758	53.5935	148.495	175.908	92.6945	HOP homeobox	Hopx
1428662_a_at	1.77316	0	2.9123		1428662_a_at	92.7605	105.617	108.962	329.836	359.23	222.533	HOP homeobox	Hopx
1428574_a_at	1.56842	0	2.9088		1428574_a_at	46.0961	87.2268	71.7716	167.321	253.02	167.759	chimerin (chimaerin) 2	Chn2
1458060_at	1.83327	0	2.8835		1458060_at	74.9303	60.2657	69.4221	243.931	166.757	184.763	Low density lipoprotein receptor adaptor protein 1 (Ldlrap1), mRNA	Ldlrap1
1436941_at	1.74795	0	2.879		1436941_at	269.965	276.789	189.236	837.477	597.349	674.528	family with sequence similarity 55, member C	Fam55c
1450783_at	1.20301	4.28092	2.8523		1450783_at	456.997	192.535	134.05	981.497	594.326	469.212	interferon-induced protein with tetratricopeptide repeats 1	Ifit1
1422231_a_at	1.65698	0	2.8475		1422231_a_at	67.3014	78.634	81.6706	164.594	298.594	203.044	tumor necrosis factor receptor superfamily, member 25	Tnfrsf25
1421604_a_at	1.21396	4.0868	2.8463		1421604_a_at	41.1613	124.507	122.578	167.124	316.836	273.569	Kruppel-like factor 3 (basic) /// similar to BKLF	Klf3 /// LOC100046855
1428573_at	1.76033	0	2.8337		1428573_at	71.9181	65.2861	47.865	185.258	186.453	148.038	chimerin (chimaerin) 2	Chn2
1426574_a_at	1.70347	0	2.8136		1426574_a_at	384.678	471.716	450.552	961.417	1185.01	1598.41	adducin 3 (gamma)	Add3
1450241_a_at	1.44807	0.735107	2.8097		1450241_a_at	77.7542	120.47	130.901	439.452	292.457	211.623	ecotropic viral integration site 2a	Evi2a
1429360_at	1.7135	0	2.7925		1429360_at	101.501	148.844	139	339.015	430.844	313.094	Kruppel-like factor 3 (basic) /// similar to BKLF	Klf3 /// LOC100046855
1427442_a_at	1.65599	0	2.7905		1427442_a_at	23.0296	32.5226	28.081	99.865	74.2015	61.6744	amyloid beta (A4) precursor protein	App
1435331_at	1.45761	0.735107	2.7852		1435331_at	358.656	653.256	516.019	1039.34	1282.26	1960.03	hypothetical protein LOC100048304 /// pyrin and HIN domain family, member 1	LOC100048304 /// Pyhin1
1436544_at	1.93822	0	2.7663		1436544_at	154.925	155.927	132.17	412.924	367.63	445.261	ATPase, class V, type 10D	Atp10d
1449220_at	1.6743	0	2.7658		1449220_at	430.766	601.059	518.465	1096.18	1607.65	1611.64	GTPase, IMAP family member 3 /// similar to immunity-associated nucleotide 4	Gimap3 /// LOC100044538
1436608_at	1.73053	0	2.7566		1436608_at	89.0215	107.788	78.8841	265.692	290.907	205.14	family with sequence similarity 113, member B	Fam113b
1448021_at	1.74407	0	2.7458		1448021_at	188.168	137.011	125.225	444.672	384.106	391.308	---	---
1436584_at	1.29173	2.26365	2.7415		1436584_at	41.6567	35.943	43.9329	212.522	75.3901	84.5939	sprouty homolog 2 (Drosophila)	Spry2
1428737_s_at	1.56473	0	2.7372		1428737_s_at	91.2498	118.576	128.177	252.58	264.375	425.927	GRAM domain containing 3	Gramd3
1424775_at	1.78578	0	2.7268		1424775_at	147.899	186.177	199.393	520.261	511.624	418.211	2'-5' oligoadenylate synthetase 1A	Oas1a
1433694_at	1.8222	0	2.7219		1433694_at	574.658	568.511	524.307	1474.25	1293.56	1811.33	phosphodiesterase 3B, cGMP-inhibited	Pde3b
1436199_at	1.49941	0.204949	2.7217		1436199_at	62.3439	95.8752	99.3207	165.794	276.602	261.011	tripartite motif-containing 14	Trim14
1422632_at	1.81433	0	2.7172		1422632_at	662.359	710.817	601.818	1927.18	1983.75	1486.8	cathepsin W	Ctsw
1417104_at	1.41991	1.05472	2.7151		1417104_at	363.23	527.304	526.921	1729.54	1425.9	819.084	epithelial membrane protein 3	Emp3
1417751_at	1.47443	0.592987	2.7099		1417751_at	549.392	321.726	298.489	1292.39	952.494	852.904	serine/threonine kinase 10	Stk10
1422573_at	1.74307	0	2.7088		1422573_at	48.9027	45.2635	40.7406	138.443	97.0939	133.344	adenosine monophosphate deaminase 3	Ampd3
1425822_a_at	1.70276	0	2.7083		1425822_a_at	148.048	133.222	125.193	469.177	304.598	343.233	deltex 1 homolog (Drosophila)	Dtx1
1436131_at	1.33011	1.88942	2.7075		1436131_at	33.2925	83.8076	70.2937	128.258	180.148	168.475	sialic acid binding Ig-like lectin H	Siglech
1434359_at	1.77749	0	2.7017		1434359_at	240.731	267.948	198.22	668.495	551.034	684.501	family with sequence similarity 65, member B	Fam65b
1438404_at	1.53941	0	2.7001		1438404_at	85.658	152.041	150.269	361.265	354.079	301.177	ring finger protein 144A	Rnf144a
1448546_at	1.36313	1.72258	2.6872		1448546_at	108.369	78.4039	51.9079	284.84	194.454	154.51	Ras association (RalGDS/AF-6) domain family member 3	Rassf3
1453003_at	1.30182	1.93365	2.6698		1453003_at	122.23	59.1767	54.4154	267.5	150.424	186.148	sortilin-related receptor, LDLR class A repeats-containing	Sorl1
1451006_at	1.68153	0	2.6671		1451006_at	34.0391	46.784	36.3041	100.737	122.926	88.5773	xanthine dehydrogenase	Xdh
1418612_at	1.41446	1.05472	2.6641		1418612_at	286.677	377.796	265.36	672.091	1267.69	637.847	schlafen 1	Slfn1
1455555_at	1.46839	0.592987	2.6602		1455555_at	130.028	80.6085	68.0939	291.561	215.695	213.657	vasoactive intestinal peptide receptor 1	Vipr1
1436271_at	1.28088	2.26365	2.6601		1436271_at	46.2373	86.1722	69.1671	103.185	225.592	222.861	apolipoprotein L 7b /// apolipoprotein L 7e	Apol7b /// Apol7e
1421009_at	1.59078	0	2.6596		1421009_at	66.5803	78.389	66.3142	253.438	172.226	149.177	radical S-adenosyl methionine domain containing 2	Rsad2
1421840_at	1.82062	0	2.6515		1421840_at	174.761	194.261	167.233	430.895	550.197	446.435	ATP-binding cassette, sub-family A (ABC1), member 1	Abca1
1427638_at	1.47208	0.592987	2.6446		1427638_at	27.5027	29.1175	29.3904	111.854	72.2611	53.862	zinc finger and BTB domain containing 16	Zbtb16
1426766_at	1.40261	1.21609	2.6366		1426766_at	37.0467	36.0952	36.818	69.9216	155.782	82.8439	RIKEN cDNA 6330403K07 gene	6330403K07Rik
1451777_at	1.23559	3.43998	2.6266		1451777_at	73.4789	153.41	105.761	169.341	317.352	402.015	DEAD (Asp-Glu-Ala-Asp) box polypeptide 60	Ddx60
1444040_at	1.64504	0	2.6204		1444040_at	21.7527	34.78	29.7584	74.1696	72.8455	74.976	leukocyte-associated Ig-like receptor 1	Lair1
1420671_x_at	1.41752	1.05472	2.6148		1420671_x_at	55.218	120.551	85.6574	236.958	202.337	212.619	membrane-spanning 4-domains, subfamily A, member 4C	Ms4a4c
1428736_at	1.38077	1.45551	2.6113		1428736_at	409.053	244.059	283.302	1136.72	581.802	761.51	GRAM domain containing 3	Gramd3
1454894_at	1.95175	0	2.601		1454894_at	277.253	309.13	312.535	781.518	752.436	801.538	---	---
1424032_at	1.88787	0	2.5967		1424032_at	183.991	181.786	157.009	476.385	433.96	444.764	hydrogen voltage-gated channel 1	Hvcn1
1451905_a_at	1.39145	1.3477	2.5926		1451905_a_at	27.1468	55.3319	41.9274	84.6607	126.362	102.591	myxovirus (influenza virus) resistance 1	Mx1
1456307_s_at	1.66479	0	2.5846		1456307_s_at	928.636	700.36	684.831	1986.66	1729.76	2237.7	adenylate cyclase 7	Adcy7
1438877_at	1.48041	0.204949	2.5532		1438877_at	31.3845	30.0966	43.3218	80.4356	117.034	72.3483	transient receptor potential cation channel, subfamily M, member 6	Trpm6
1429045_at	1.6313	0	2.5454		1429045_at	298.629	233.623	248.385	799.14	567.111	630.597	SMAD specific E3 ubiquitin protein ligase 2	Smurf2
1424838_at	1.60578	0	2.531		1424838_at	56.2072	62.1487	70.7843	167.056	187.365	128.08	RIKEN cDNA A330049M08 gene	A330049M08Rik
1450234_at	1.54212	0	2.5299		1450234_at	62.3513	104.024	84.3568	218.951	212.594	190.341	membrane-spanning 4-domains, subfamily A, member 6C	Ms4a6c
1439114_at	1.33343	1.88942	2.5295		1439114_at	50.145	96.8127	87.2835	143.805	208.511	228.711	DEAD (Asp-Glu-Ala-Asp) box polypeptide 60	Ddx60
1446258_at	1.39538	1.3477	2.5274		1446258_at	28.8984	23.4103	36.2344	63.5614	59.6666	104.349	Riken cDNA 9530067D14 gene	9530067D14Rik
1448861_at	1.78487	0	2.5205		1448861_at	76.4845	84.2605	69.3901	187.927	209.58	181.817	TNF receptor-associated factor 5	Traf5
1450534_x_at	1.70274	0	2.5149		1450534_x_at	65.341	76.8856	85.068	187.927	173.069	209.007	histocompatibility 2, K1, K region	H2-K1
1418394_a_at	1.73388	0	2.5145		1418394_a_at	190.761	235.161	221.681	528.317	496.611	602.584	CD97 antigen	Cd97
1445452_at	1.30359	1.93365	2.5091		1445452_at	145.218	110.932	91.6035	444.484	227.212	230.82	TNF receptor-associated factor 1 (Traf1), mRNA	Traf1
1426530_a_at	1.25543	3.38106	2.5043		1426530_a_at	36.6229	89.3197	79.9868	170.194	163.844	147.371	kelch-like 5 (Drosophila)	Klhl5
1441926_x_at	1.67556	0	2.4913		1441926_x_at	105.428	89.3728	89.3862	244.521	201.601	264.174	transmembrane inner ear	Tmie
1438253_at	1.76483	0	2.4879		1438253_at	23.7457	23.3154	20.094	55.0075	60.2519	51.6915	slingshot homolog 1 (Drosophila)	Ssh1
1449835_at	1.36536	1.72258	2.4833		1449835_at	79.4713	110.245	85.5073	271.763	276.484	152.695	programmed cell death 1	Pdcd1
1422478_a_at	1.44263	0.735107	2.4784		1422478_a_at	214.672	205.144	179.683	689.094	383.684	455.616	acyl-CoA synthetase short-chain family member 2	Acss2
1417804_at	1.42047	1.05472	2.4705		1417804_at	288.795	325.761	406.917	629.506	835.316	1097.71	RAS, guanyl releasing protein 2	Rasgrp2
1425869_a_at	1.27249	2.77138	2.4694		1425869_a_at	154.11	91.3564	102.497	412.821	261.418	201.345	presenilin 2	Psen2
1416066_at	1.24655	3.38106	2.465		1416066_at	68.2241	135.954	97.0105	182.096	345.129	214.451	CD9 antigen	Cd9
1456429_at	1.55606	0	2.4644		1456429_at	159.2	199.249	178.76	472.326	350.623	512.456	mucosa associated lymphoid tissue lymphoma translocation gene 1	Malt1
1433617_s_at	1.69288	0	2.4625		1433617_s_at	75.8162	74.0133	82.4545	206.474	205.521	162.814	UDP-Gal:betaGlcNAc beta 1,4-galactosyltransferase, polypeptide 5	B4galt5
1426278_at	1.19099	4.95379	2.4573		1426278_at	1722.9	1086.5	890.27	4368.99	2947.17	1920.34	interferon, alpha-inducible protein 27 like 2A	Ifi27l2a
1458206_at	1.44337	0.735107	2.4505		1458206_at	32.4337	48.9484	48.0284	95.6271	129.284	90.7603	---	---
1423297_at	1.18215	4.95379	2.438		1423297_at	90.62	176.757	159.219	213.332	391.274	442.769	adducin 3 (gamma)	Add3
1425270_at	1.33973	1.77896	2.4345		1425270_at	60.2661	51.7773	35.612	146.914	88.134	123.832	kinesin family member 1B	Kif1b
1425065_at	1.56763	0	2.4268		1425065_at	182.812	194.397	158.606	405.588	376.933	526.972	2'-5' oligoadenylate synthetase 2	Oas2
1425546_a_at	1.44089	0.735107	2.4258		1425546_a_at	24.0061	32.2371	32.4625	73.2766	88.2432	55.4572	transferrin	Trf
1437745_at	1.19974	4.66919	2.416		1437745_at	190.593	102.809	123.68	502.706	243.612	279.054	chromodomain helicase DNA binding protein 7	Chd7
1445068_at	1.23259	3.43998	2.4125		1445068_at	51.221	65.5658	76.2595	150.405	101.952	234.498	mucosa associated lymphoid tissue lymphoma translocation gene 1	Malt1
1440188_at	1.38232	1.45551	2.4099		1440188_at	48.0287	62.5164	56.6323	96.4474	142.08	173.668	---	---
1443626_at	1.36895	1.72258	2.4084		1443626_at	38.3354	45.6239	59.3129	88.3563	111.356	147.293	---	---
1420743_a_at	1.28275	2.26365	2.3975		1420743_a_at	21.8084	48.5803	34.0311	73.8947	81.1643	82.8439	protein phosphatase 3, catalytic subunit, gamma isoform	Ppp3cc
1422329_a_at	1.2822	2.26365	2.3933		1422329_a_at	23.0947	33.7261	33.6436	66.8439	102.584	52.3874	similar to neurotrophic tyrosine kinase, receptor, type 3 /// neurotrophic tyrosine kinase, receptor, type 3	LOC100047606 /// Ntrk3
1430025_at	1.51164	0.204949	2.3931		1430025_at	49.1221	57.7355	44.16	147.237	106.058	109.911	protein phosphatase 3, catalytic subunit, gamma isoform	Ppp3cc
1454733_at	1.51828	0.204949	2.388		1454733_at	38.8643	48.011	56.5664	99.5605	122.661	117.702	nucleotide-binding oligomerization domain containing 1	Nod1
1448485_at	1.37693	1.45551	2.3867		1448485_at	29.6098	43.7271	46.5761	78.4549	89.2243	117.127	gamma-glutamyltransferase 1	Ggt1
1458202_at	1.65556	0	2.3842		1458202_at	140.462	133.265	142.319	294.43	322.511	380.203	family with sequence similarity 65, member B	Fam65b
1439808_at	1.54268	0	2.3822		1439808_at	649.248	639.415	496.712	1209.57	1504.95	1531.37	interaction protein for cytohesin exchange factors 1	Ipcef1
1427918_a_at	1.45628	0.735107	2.3792		1427918_a_at	36.4063	44.5956	55.3016	91.6981	123.247	106.995	ras homolog gene family, member Q	Rhoq
1419334_at	1.2309	3.43998	2.3787		1419334_at	344.337	285.618	298.962	1197.94	524.596	629.728	cytotoxic T-lymphocyte-associated protein 4	Ctla4
1456896_at	1.22003	3.88844	2.3764		1456896_at	88.6381	55.2941	59.1339	231.741	109.513	153.257	RIKEN cDNA 6720462K09 gene	6720462K09Rik
1420372_at	1.61443	0	2.3708		1420372_at	38.2793	37.97	35.7528	104.507	83.5541	79.3007	syntrophin, basic 2	Sntb2
1451361_a_at	1.75041	0	2.3679		1451361_a_at	88.918	95.6303	84.0607	209.241	222.245	204.068	patatin-like phospholipase domain containing 7	Pnpla7
1420659_at	1.23143	3.43998	2.3635		1420659_at	58.7176	112.601	96.736	190.113	274.42	161.869	SLAM family member 6	Slamf6
1439830_at	1.63698	0	2.3553		1439830_at	146.208	125.92	121.683	302.221	285.398	339.373	mitogen-activated protein kinase kinase kinase 5	Map3k5
1438037_at	1.51615	0.204949	2.3503		1438037_at	210.266	208.287	172.22	485.011	382.494	527.845	hect domain and RLD 5	Herc5
1448591_at	1.56595	0	2.3448		1448591_at	945.888	1254.82	1093.91	2538.7	2809.97	2346.4	cathepsin S	Ctss
1460603_at	1.43735	0.735107	2.3338		1460603_at	795.581	780.177	572.124	1474.2	1537.59	1991.29	sterile alpha motif domain containing 9-like	Samd9l
1424518_at	1.22212	3.88844	2.3319		1424518_at	40.1506	50.7193	36.0865	67.9576	147.011	93.2742	apolipoprotein L 9a /// apolipoprotein L 9b	Apol9a /// Apol9b
1460555_at	1.52119	0	2.33		1460555_at	806.495	645.518	598.1	1554.3	1432.41	1769.18	family with sequence similarity 65, member B	Fam65b
1438676_at	1.37726	1.45551	2.3299		1438676_at	194.51	243.204	260.829	476.511	458.844	713.711	macrophage activation 2 like	Mpa2l
1458947_at	1.34603	1.77896	2.324		1458947_at	191.254	239.457	239.642	437.52	440.334	714.997	---	---
1429475_at	1.4389	0.735107	2.3238		1429475_at	137.504	110.921	100.205	274.091	315.578	221.717	similar to RIKEN cDNA 2810457I06 /// ubiquitin associated and SH3 domain containing, B	LOC677224 /// Ubash3b
1435465_at	1.38977	1.3477	2.3166		1435465_at	1631.19	1173.17	956.927	2720.85	2835.1	2951.43	kelch repeat and BTB (POZ) domain containing 11	Kbtbd11
1416982_at	1.48793	0.204949	2.3131		1416982_at	268.372	319.899	250.665	547.742	648.431	749.837	forkhead box O1	Foxo1
1424857_a_at	1.48634	0.204949	2.312		1424857_a_at	320.074	331.511	278.564	582.175	772.018	812.712	tripartite motif-containing 34	Trim34
1446814_at	1.32543	1.88942	2.3108		1446814_at	45.0949	56.0708	71.8815	139.659	102.584	156.536	---	---
1416981_at	1.49236	0.204949	2.3068		1416981_at	343.213	277.918	242.601	642.677	610.76	723.677	forkhead box O1	Foxo1
1425471_x_at	1.30732	1.93365	2.2974		1425471_x_at	49.579	33.3428	35.3819	116.653	84.8817	71.6322	---	---
1453281_at	1.4216	1.05472	2.2964		1453281_at	505.589	566.111	472.01	928.927	1229.5	1432.38	phosphatidylinositol 3-kinase catalytic delta polypeptide	Pik3cd
1439205_at	1.24028	3.43998	2.2916		1439205_at	234.833	125.027	145.405	459.1	311.433	359.305	nuclear factor of activated T-cells, cytoplasmic, calcineurin-dependent 2	Nfatc2
1456735_x_at	1.54034	0	2.2913		1456735_x_at	123.427	129.677	136.967	269.114	277.555	353.042	acid phosphatase-like 2	Acpl2
1459461_at	1.42817	0.903943	2.287		1459461_at	103.413	96.4799	98.6772	209.286	191.558	293.748	---	---
1450355_a_at	1.38779	1.3477	2.2865		1450355_a_at	206.651	197.665	192.299	491.042	559.187	341.986	capping protein (actin filament), gelsolin-like	Capg
1455500_at	1.42987	0.903943	2.2845		1455500_at	855.246	1063.68	946.138	1778.84	2183.66	2641.9	ring finger protein 213	Rnf213
1421931_at	1.19542	4.66919	2.2798		1421931_at	270.152	457.177	321.511	603.352	1117.82	697.686	inducible T-cell co-stimulator	Icos
1435665_at	1.33118	1.88942	2.2764		1435665_at	101.389	160.639	122.511	231.819	321.382	315.923	expressed sequence AI451617	AI451617
1451860_a_at	1.41755	1.05472	2.2753		1451860_a_at	357.538	481.612	354.631	758.32	937.372	1011.88	tripartite motif-containing 30	Trim30
1450852_s_at	1.25025	3.38106	2.2736		1450852_s_at	197.177	131.02	118.518	417.024	256.701	336.152	coagulation factor II (thrombin) receptor	F2r
1457707_at	1.43263	0.735107	2.2732		1457707_at	72.2156	79.431	62.5335	195.705	136.359	157.894	multiple C2 domains, transmembrane 2	Mctp2
1418553_at	1.38399	1.45551	2.2726		1418553_at	396.344	296.174	243.677	731.61	648.58	707.594	rho/rac guanine nucleotide exchange factor (GEF) 18	Arhgef18
1426276_at	1.629	0	2.2693		1426276_at	261.652	247.818	261.177	593.352	527.782	631.961	interferon induced with helicase C domain 1	Ifih1
1444088_at	1.32297	1.88942	2.2667		1444088_at	1294.01	963.318	1121.89	2534.59	1960.02	3278.4	---	---
1437308_s_at	1.28254	2.26365	2.2635		1437308_s_at	432.148	263.344	261.927	829.489	605.014	688.782	coagulation factor II (thrombin) receptor	F2r
1435330_at	1.36318	1.72258	2.2615		1435330_at	905.167	1022.6	815.591	1587.65	2183.34	2518.94	cDNA sequence BC094916 /// hypothetical protein LOC100048304 /// similar to Gamma-interferon-inducible protein Ifi-16 (Interferon-inducible myeloid differentiation transcriptional activator) (IFI 16) /// pyrin and HIN domain family, member 1	BC094916 /// LOC100048304 /// LOC637605 /// Pyhin1
1440157_at	1.49167	0.204949	2.2613		1440157_at	215.922	215.613	228.832	483.534	426.937	596.718	---	---
1429267_at	1.35391	1.77896	2.2447		1429267_at	32.7952	38.5711	38.0457	81.2144	104.427	64.1772	acyl-CoA thioesterase 11	Acot11
1429274_at	1.279	2.26365	2.2444		1429274_at	110.603	113.803	71.2866	262.139	181.874	212.776	LY6/PLAUR domain containing 6B	Lypd6b
1427736_a_at	1.42727	0.903943	2.237		1427736_a_at	34.484	35.0304	41.6328	99.5105	80.0372	70.6851	chemokine (C-C motif) receptor-like 2	Ccrl2
1451200_at	1.40322	1.21609	2.2364		1451200_at	128.63	102.253	95.0274	286.223	215.822	226.309	kinesin family member 1B	Kif1b
1427746_x_at	1.19449	4.95379	2.2343		1427746_x_at	765.928	1272.64	1313.98	1826.26	2731.67	2863.68	histocompatibility 2, K1, K region	H2-K1
1422445_at	1.42988	0.903943	2.2327		1422445_at	261.677	224.191	220.003	632.392	449.065	505.863	integrin alpha 6	Itga6
1429046_at	1.30107	1.93365	2.2265		1429046_at	77.5781	113.004	106.469	183.14	204.911	274.515	SMAD specific E3 ubiquitin protein ligase 2	Smurf2
1450639_at	1.19153	4.95379	2.2224		1450639_at	212.021	330.558	260.3	408.739	661.644	740.412	novel protein similar to solute carrier family 28 (sodium-coupled nucleoside transporter) member 2 (Slc28a2) /// solute carrier family 28 (sodium-coupled nucleoside transporter), member 2	RP23-357I14.1 /// Slc28a2
1422444_at	1.24337	3.43998	2.2143		1422444_at	145.011	104.618	103.327	325.544	191.175	273.453	integrin alpha 6	Itga6
1418025_at	1.1887	4.95379	2.2088		1418025_at	100.116	141.843	138.01	386.027	200.933	272.276	basic helix-loop-helix family, member e40	Bhlhe40
1418293_at	1.3099	1.93365	2.1998		1418293_at	187.969	295.513	222.446	436.807	524.844	573.753	interferon-induced protein with tetratricopeptide repeats 2	Ifit2
1450627_at	1.44267	0.735107	2.1979		1450627_at	56.4866	63.2182	46.4243	113.016	120.177	129.594	progressive ankylosis	Ank
1431008_at	1.43827	0.735107	2.1972		1431008_at	148.945	161.566	140.513	391.036	320.817	285.927	RIKEN cDNA 0610037M15 gene	0610037M15Rik
1426397_at	1.36665	1.72258	2.1965		1426397_at	1249.76	1002.31	947.761	2157.35	2069.37	2818.16	transforming growth factor, beta receptor II	Tgfbr2
1421340_at	1.46026	0.735107	2.1946		1421340_at	44.0038	51.9233	46.2704	91.0524	118.705	103.384	mitogen-activated protein kinase kinase kinase 5	Map3k5
1428351_at	1.38994	1.3477	2.1935		1428351_at	172.408	184.99	155.074	407.582	423.183	302.639	protein phosphatase 1M	Ppm1m
1460453_at	1.25447	3.38106	2.1874		1460453_at	240.782	413.611	358.864	797.766	629.437	744.908	T-cell activation Rho GTPase-activating protein /// T-cell activation GTPase activating protein 1	Tagap /// Tagap1
1441372_at	1.30308	1.93365	2.1736		1441372_at	50.9401	54.8888	50.8813	85.7283	140.391	121.388	RIKEN cDNA 5930405F01 gene	5930405F01Rik
1416252_at	1.19149	4.95379	2.1734		1416252_at	794.315	1045.21	1053.28	1448.28	2398.86	2583.88	serine/threonine kinase 38	Stk38
1433759_at	1.29112	2.26365	2.1718		1433759_at	107.725	135.771	125.245	349.312	225.82	237.9	dpy-19-like 1 (C. elegans)	Dpy19l1
1453395_at	1.31133	1.93365	2.1667		1453395_at	51.1116	56.6768	79.511	126.566	126.261	146.619	RIKEN cDNA 5330403D14 gene	5330403D14Rik
1434017_at	1.33985	1.77896	2.1649		1434017_at	403.807	314.982	280.427	756.5	618.096	773.995	zinc and ring finger 2	Znrf2
1455291_s_at	1.39721	1.21609	2.1649		1455291_s_at	148.025	133.457	136.261	335.842	246.329	330.149	zinc and ring finger 2	Znrf2
1417995_at	1.2785	2.26365	2.1481		1417995_at	570.802	556.84	500.306	1527.57	930.358	1109.06	protein tyrosine phosphatase, non-receptor type 22 (lymphoid)	Ptpn22
1450170_x_at	1.44869	0.735107	2.1462		1450170_x_at	22.4125	25.2694	28.3587	54.6444	50.1508	57.9391	histocompatibility 2, D region locus 1	H2-D1
1436317_at	1.31038	1.93365	2.1452		1436317_at	35.4736	42.3763	28.6659	64.8572	80.6354	81.3442	post-GPI attachment to proteins 1	Pgap1
1451099_at	1.36359	1.72258	2.1382		1451099_at	501.177	561.88	537.636	924.261	1275.47	1255.46	membrane bound C2 domain containing protein	Mbc2
1427325_s_at	1.19307	4.95379	2.1377		1427325_s_at	477.974	306.531	353.348	939.48	607.158	886.666	AT-hook transcription factor	Akna
1439049_at	1.30398	1.93365	2.1355		1439049_at	143.528	150.839	107.467	326.572	283.35	244.856	DPH5 homolog (S. cerevisiae)	Dph5
1429682_at	1.38926	1.3477	2.1314		1429682_at	59.7002	78.4775	65.9775	155.598	129.314	148.759	family with sequence similarity 46, member C	Fam46c
1428909_at	1.24805	3.38106	2.1312		1428909_at	2544.81	2295.32	1568.5	4965.18	4033.34	4428.65	RIKEN cDNA A130040M12 gene	A130040M12Rik
1428071_at	1.47785	0.204949	2.1304		1428071_at	184.655	185.676	166.13	344.044	388.114	412.479	RIKEN cDNA 1110038D17 gene	1110038D17Rik
1452348_s_at	1.35186	1.77896	2.1196		1452348_s_at	425.6	405.761	388.594	945.029	698.355	968.263	predicted gene, 100040462 /// interferon activated gene 203 /// interferon activated gene 204 /// interferon activated gene 205 /// similar to interferon activated gene 205 /// similar to Interferon-activatable protein 205 (IFI-205) (D3 protein) /// myeloid cell nuclear differentiation antigen	100040462 /// Ifi203 /// Ifi204 /// Ifi205 /// LOC192690 /// LOC640890 /// Mnda
1447927_at	1.2511	3.38106	2.1141		1447927_at	490.467	415.358	382.623	1110.6	706.144	939.08	macrophage activation 2 like	Mpa2l
1451564_at	1.29364	1.93365	2.114		1451564_at	311.972	252.076	221.098	622.037	466.458	566.132	poly (ADP-ribose) polymerase family, member 14	Parp14
1418191_at	1.21827	3.88844	2.1122		1418191_at	193.528	241.019	186.014	331.694	547.004	450.636	similar to ubiquitin specific protease UBP43 /// ubiquitin specific peptidase 18	LOC100048346 /// Usp18
1418578_at	1.25323	3.38106	2.1087		1418578_at	1392.41	1742.58	1419.4	2527.18	3232.2	3953.52	diacylglycerol kinase, alpha	Dgka
1456494_a_at	1.4598	0.735107	2.1078		1456494_a_at	174.306	170.927	156.589	335.295	331.998	392.497	expressed sequence AI451617 /// tripartite motif-containing 30	AI451617 /// Trim30
1436037_at	1.23728	3.43998	2.1068		1436037_at	260.612	418.483	389.601	672.631	791.723	746.09	integrin alpha 4	Itga4
1453196_a_at	1.39283	1.3477	2.1039		1453196_a_at	115.862	126.005	100.378	216.423	262.435	240.274	2'-5' oligoadenylate synthetase-like 2	Oasl2
1433939_at	1.24665	3.38106	2.1001		1433939_at	325.61	213.46	247.302	633.463	520.527	482.865	AF4/FMR2 family, member 3	Aff3
1449508_at	1.23327	3.43998	2.0958		1449508_at	246.409	304.29	276.852	437.435	632.504	690.638	interleukin 27 receptor, alpha	Il27ra
1418825_at	1.46208	0.592987	2.0912		1418825_at	335.649	317.914	298.84	636.343	629.979	727.45	immunity-related GTPase family M member 1	Irgm1
1459170_at	1.23361	3.43998	2.0843		1459170_at	57.7323	58.2605	63.2426	94.2503	132.872	153.8	---	---
1446621_at	1.18637	4.95379	2.0704		1446621_at	85.5814	71.2818	59.5699	166.379	114.177	169.779	---	---
1427568_a_at	1.24379	3.43998	2.0683		1427568_a_at	264.85	347.641	308.882	618.747	525.642	773.713	intraflagellar transport 80 homolog (Chlamydomonas)	Ift80
1438868_at	1.42002	1.05472	2.0652		1438868_at	66.3288	77.7473	77.8381	158.421	156.952	142.204	DNA segment, Chr 14, ERATO Doi 668, expressed	D14Ertd668e
1455502_at	1.34127	1.77896	2.0633		1455502_at	347.966	292.944	254.819	590.049	608.283	635.65	MAP-kinase activating death domain	Madd
1456103_at	1.18606	4.95379	2.0633		1456103_at	134.07	190.474	169.635	261.365	374.854	388.404	promyelocytic leukemia	Pml
1436918_at	1.36655	1.72258	2.0615		1436918_at	151.207	146.824	120.131	304.215	288.482	266.227	similar to Dual-specificity tyrosine-(Y)-phosphorylation regulated kinase 2	LOC100044376
1435133_at	1.24452	3.43998	2.0575		1435133_at	423.296	584.076	427.566	851.386	964.101	1121.74	UDP-glucose ceramide glucosyltransferase	Ugcg
1433657_at	1.39293	1.3477	2.0561		1433657_at	388.606	403.857	374.528	834.274	701.465	873.068	family with sequence similarity 78, member A	Fam78a
1458504_at	1.20318	4.28092	2.0386		1458504_at	49.3872	76.0138	59.3821	106.943	134.864	130.953	zinc finger CCCH type containing 12D	Zc3h12d
1429390_at	1.29717	1.93365	2.0301		1429390_at	95.5839	103.949	88.2171	164.182	204.344	218.594	acid phosphatase-like 2	Acpl2
1445338_at	1.20571	4.28092	2.0292		1445338_at	35.7641	38.8049	38.6339	58.3301	90.5876	84.7895	---	---
1424936_a_at	1.3594	1.72258	2.0128		1424936_a_at	110.696	116.038	112.68	202.837	228.4	254.781	dynein, axonemal, heavy chain 8	Dnahc8
1417961_a_at	1.21585	4.0868	2.0063		1417961_a_at	746.761	558.247	584.623	1348.53	1053.9	1384.88	tripartite motif-containing 30	Trim30
1435452_at	1.2092	4.28092	2.0033		1435452_at	111.088	90.3397	73.5153	195.681	180.784	167.668	similar to transmembrane protein 20 /// transmembrane protein 20	LOC100047579 /// Tmem20
1417244_a_at	1.35626	1.77896	2.0022		1417244_a_at	299.016	295.461	304.004	542.382	675.369	588.468	interferon regulatory factor 7	Irf7
1423608_at	-1.56481	4.28092	0.4476		1423608_at	7636.38	8387.32	8090.41	3335.29	4052.49	3437.04	integral membrane protein 2A	Itm2a
1426724_at	-1.60867	3.5377	0.4263		1426724_at	780.529	883.98	753.761	300.204	372.443	360.344	calponin 3, acidic /// similar to calponin 3, acidic	Cnn3 /// LOC100047856
1438058_s_at	-1.56569	4.28092	0.3994		1438058_s_at	221.154	227.187	226.344	80.1152	118.344	76.4426	prostate tumor over expressed gene 1	Ptov1
1427049_s_at	-1.71821	1.81527	0.3864		1427049_s_at	350.223	248.844	268.79	110.491	106.157	115.181	smoothened homolog (Drosophila)	Smo
1456028_x_at	-2.0403	0	0.3731		1456028_x_at	211.79	203.452	205.233	73.1995	82.1664	76.3519	myristoylated alanine rich protein kinase C substrate	Marcks
1434253_s_at	-1.59999	3.5377	0.3726		1434253_s_at	93.0235	114.007	64.525	34.1618	33.6626	30.7829	transmembrane and coiled coil domains 3	Tmcc3
1427048_at	-1.58963	3.55302	0.3675		1427048_at	167.154	210.626	192.745	50.9501	91.2605	72.4458	smoothened homolog (Drosophila)	Smo
1455235_x_at	-1.55584	4.66919	0.3511		1455235_x_at	1195.1	1011.03	792.014	400.685	436.487	236.855	lactate dehydrogenase B	Ldhb
1437226_x_at	-1.65793	1.96415	0.3432		1437226_x_at	555.29	838.686	821.667	238.241	326.697	198.705	MARCKS-like 1	Marcksl1
1460167_at	-2.01611	0	0.3371		1460167_at	240.232	276.672	264.366	96.657	93.5391	74.4788	aldehyde dehydrogenase family 7, member A1	Aldh7a1
1415971_at	-2.19265	0	0.3339		1415971_at	770.889	695.588	684.253	221.851	249.765	246.525	myristoylated alanine rich protein kinase C substrate	Marcks
1433942_at	-1.79625	1.48247	0.3332		1433942_at	277.608	301.837	222.823	106.356	96.0849	67.5939	myosin VI	Myo6
1434409_at	-1.80166	1.48247	0.333		1434409_at	142.892	103.862	95.0359	45.9573	32.4247	34.9471	armadillo repeat containing, X-linked 6	Armcx6
1451109_a_at	-1.82387	1.05057	0.3292		1451109_a_at	727.171	762.927	694.68	175.825	261.62	299.039	neural precursor cell expressed, developmentally down-regulated 4	Nedd4
1421955_a_at	-1.77522	1.48247	0.3285		1421955_a_at	874.524	577.456	607.529	224.228	177.909	272.636	neural precursor cell expressed, developmentally down-regulated 4	Nedd4
1448182_a_at	-2.18673	0	0.3194		1448182_a_at	2359.4	2578.55	2544.85	882.73	697.985	818.872	CD24a antigen	Cd24a
1456700_x_at	-1.73665	1.81527	0.3137		1456700_x_at	661.451	704.132	796.705	147.176	280.533	277.539	myristoylated alanine rich protein kinase C substrate	Marcks
1460200_s_at	-1.93077	0.213817	0.3088		1460200_s_at	345.24	254.444	198.495	76.8853	81.8439	81.5569	leucine zipper transcription factor-like 1	Lztfl1
1417393_a_at	-1.65705	1.96415	0.3007		1417393_a_at	945.408	495.275	484.099	197.442	235.679	132.431	family with sequence similarity 132, member A	Fam132a
1426889_at	-1.84989	0.735107	0.3002		1426889_at	184.094	135.591	111.341	36.1407	55.9159	37.2243	zinc finger protein 821	Zfp821
1436065_at	-1.7364	1.81527	0.297		1436065_at	366.911	256.85	157.83	81.8364	71.4709	66.615	RIKEN cDNA A130091K22 gene	A130091K22Rik
1417170_at	-1.9761	0	0.2836		1417170_at	1203.3	1029.72	715.506	311.438	297.627	218.072	leucine zipper transcription factor-like 1	Lztfl1
1428142_at	-1.74997	1.81527	0.2816		1428142_at	100.618	78.7751	66.3014	13.9871	31.8942	26.3074	ets variant gene 5	Etv5
1416034_at	-1.77651	1.48247	0.2786		1416034_at	1070.2	2037.1	2285.47	369.286	497.788	586.031	CD24a antigen	Cd24a
1415972_at	-1.71285	1.81527	0.2781		1415972_at	186.17	280.065	322.312	43.1717	92.938	90.0939	myristoylated alanine rich protein kinase C substrate	Marcks
1457167_at	-1.67771	1.96415	0.2719		1457167_at	351.094	199.232	176.029	101.823	43.8811	55.4218	mediator complex subunit 14	Med14
1427419_x_at	-2.20508	0	0.2662		1427419_x_at	4649.43	3043.76	3136.06	1049.87	961.482	829.471	chemokine (C-C motif) receptor 9	Ccr9
1456315_a_at	-1.73677	1.81527	0.2629		1456315_a_at	205.094	143.402	132.008	50.0078	60.5939	23.2872	protein tyrosine phosphatase-like (proline instead of catalytic arginine), member a	Ptpla
1416710_at	-1.65957	1.96415	0.2617		1416710_at	92.7681	85.2362	50.8985	26.528	26.0424	10.4418	transmembrane protein 35	Tmem35
1457434_s_at	-1.8866	0.213817	0.2415		1457434_s_at	263.99	170.141	163.352	63.2273	59.0146	27.7001	protein tyrosine phosphatase-like (proline instead of catalytic arginine), member a	Ptpla
1428434_at	-2.01245	0	0.2319		1428434_at	725.218	503.011	367.036	161.121	126.416	82.0105	zinc finger, CCHC domain containing 12	Zcchc12
1435514_at	-2.28915	0	0.2278		1435514_at	260.38	199.444	138.16	50.6411	42.9289	39.0072	leucine zipper transcription factor-like 1	Lztfl1
1428444_at	-2.57713	0	0.1955		1428444_at	193.559	151.931	106.654	26.1224	27.4039	32.7134	ankyrin repeat and SOCS box-containing 2	Asb2
1448595_a_at	-1.66964	1.96415	0.1938		1448595_a_at	210.743	78.2173	75.5948	46.9751	16.348	11.8195	brain expressed gene 1	Bex1
1448929_at	-2.47117	0	0.1741		1448929_at	578.511	350.776	258.435	68.1916	76.9876	52.6754	coagulation factor XIII, A1 subunit	F13a1
1421920_a_at	-2.67568	0	0.1727		1421920_a_at	1811.03	2189.43	1516.22	220.429	397.566	353.218	chemokine (C-C motif) receptor 9	Ccr9
1435190_at	-2.53288	0	0.1633		1435190_at	383.63	236.629	168.126	45.3873	46.033	31.8182	cell adhesion molecule with homology to L1CAM	Chl1
1440162_x_at	-2.75284	0	0.1459		1440162_x_at	318.537	166.598	156.561	25.224	36.4067	28.1	hypothetical protein A630043P06	A630043P06
1421919_a_at	-1.72388	1.81527	0.145		1421919_a_at	628.909	1962.79	1541.99	56.8681	342.545	298.05	chemokine (C-C motif) receptor 9	Ccr9
1417795_at	-3.44716	0	0.0939		1417795_at	219.234	139.417	106.594	17.4215	12.1251	12.7548	cell adhesion molecule with homology to L1CAM	Chl1
SP4 vs SP2
Gene ID	Score(d)	q-value(%)	Fold Change		ProbeSetID	110413_SP4	080530_SP4	080722_SP4	110413_SP2	080530_SP2	080722_SP2	Gene Title	Gene Symbol
1442025_a_at	4.08507	0	27.3982		1442025_a_at	559.993	328.876	199.724	15.185	8.27849	14.2269	---	---
1447849_s_at	4.10146	0	20.4619		1447849_s_at	220.679	126.313	114.187	8.06399	4.95294	9.30193	avian musculoaponeurotic fibrosarcoma (v-maf) AS42 oncogene homolog	Maf
1421628_at	3.53939	0	19.6455		1421628_at	776.707	763.185	439.961	43.1499	16.6167	47.972	interleukin 18 receptor 1	Il18r1
1449864_at	2.69396	0	17.0192		1449864_at	535.778	237.017	70.5784	10.2389	12.6621	14.0237	interleukin 4	Il4
1419874_x_at	4.81976	0	16.6306		1419874_x_at	243.646	266.995	192.154	15.5969	11.9153	14.6232	zinc finger and BTB domain containing 16	Zbtb16
1421375_a_at	2.61457	0	12.7902		1421375_a_at	226.587	212.525	71.9733	15.0216	5.8146	18.9648	S100 calcium binding protein A6 (calcyclin)	S100a6
1447541_s_at	2.9849	0	11.7352		1447541_s_at	496.467	457.523	485.52	35.0304	23.6569	82.3447	integrin alpha E, epithelial-associated	Itgae
1415837_at	2.86532	0	10.125		1415837_at	143.858	149.889	80.573	17.2311	6.7169	14.462	kallikrein 1	Klk1
1460245_at	2.37187	0	10.079		1460245_at	302.499	270.549	349.431	32.4269	12.0971	71.2026	killer cell lectin-like receptor, subfamily D, member 1	Klrd1
1427608_a_at	2.36059	0	9.8562		1427608_a_at	671.123	1191.14	578.401	94.3335	32.5697	157.177	T-cell receptor gamma, constant region, mRNA (cDNA clone MGC:6230 IMAGE:3495512)	Tcrg-C
1439163_at	3.31136	0	9.489		1439163_at	301.118	317.325	174.381	21.5361	28.5879	31.676	zinc finger and BTB domain containing 16	Zbtb16
1419842_at	2.53932	0	9.1251		1419842_at	162.99	83.5939	81.7969	15.8294	5.67153	16.3381	---	---
1456060_at	2.43149	0	8.9381		1456060_at	789.815	447.534	404.687	124.392	33.1137	48.6335	avian musculoaponeurotic fibrosarcoma (v-maf) AS42 oncogene homolog	Maf
1448107_x_at	2.63707	0	8.6619		1448107_x_at	170.524	146.501	83.7421	25.7589	9.63572	12.9694	kallikrein 1	Klk1
1422812_at	2.63819	0	8.5664		1422812_at	63.2376	123.173	117.416	7.29713	10.2723	19.4092	chemokine (C-X-C motif) receptor 6	Cxcr6
1456603_at	3.45663	0	8.5332		1456603_at	396.42	459.511	531.935	60.5105	40.6832	63.3479	family with sequence similarity 101, member B	Fam101b
1424542_at	2.39373	0	8.2593		1424542_at	350.761	276.009	92.7855	27.0689	19.9647	29.5016	S100 calcium binding protein A4	S100a4
1422567_at	2.93855	0	8.1178		1422567_at	434.21	366.387	190.76	42.6421	37.5449	35.4347	family with sequence similarity 129, member A	Fam129a
1427802_a_at	1.96237	0	7.9735		1427802_a_at	53.9807	214.227	104.031	7.33659	10.0075	32.3233	Non-functional transcript for T-cell receptor gamma from alloreactive cytotoxic T-cell clone (3F9 gamma 6) V-J13.4-C13.4 rearrangement	Tcrg-V4
1425947_at	2.40823	0	7.5505		1425947_at	171.321	61.5758	78.94	11.8865	8.6103	18.9021	interferon gamma	Ifng
1442219_at	2.62188	0	7.5418		1442219_at	105.905	78.9358	52.8235	10.9498	6.41947	14.6452	---	---
1450792_at	2.04974	0	7.3498		1450792_at	363.117	441.711	249.601	90.4617	17.9234	62.1903	TYRO protein tyrosine kinase binding protein	Tyrobp
1429764_at	2.64839	0	7.3371		1429764_at	527.711	335.261	279.511	72.6782	33.0422	52.1345	family with sequence similarity 101, member B	Fam101b
1455899_x_at	2.34418	0	7.3143		1455899_x_at	542.259	211.68	267.24	65.3439	25.7175	46.6487	suppressor of cytokine signaling 3	Socs3
1449049_at	3.72327	0	6.7673		1449049_at	216.293	190.258	201.094	30.1943	27.5721	32.0736	toll-like receptor 1	Tlr1
1452217_at	3.40812	0	6.7214		1452217_at	308.032	367.279	291.598	52.5556	41.0752	50.3266	AHNAK nucleoprotein (desmoyokin)	Ahnak
1457725_at	1.75194	0	6.6111		1457725_at	1244.8	384.568	238.888	153.193	42.3473	61.0079	PREDICTED: Mus musculus predicted gene, EG666926 (EG666926), mRNA	EG666926
1449361_at	2.82881	0	6.555		1449361_at	112.661	90.2989	149.324	16.3619	14.1132	23.3569	T-box 21	Tbx21
1449216_at	2.486	0	6.554		1449216_at	109.047	212.13	227.998	22.0248	22.0248	38.6193	integrin alpha E, epithelial-associated	Itgae
1459557_at	2.94236	0	6.5318		1459557_at	98.2709	86.1938	65.7905	12.7074	9.87525	15.9353	---	---
1454942_at	2.66815	0	6.5101		1454942_at	294.826	472.484	204.431	47.8599	43.2663	49.8441	family with sequence similarity 129, member A	Fam129a
1419202_at	2.34248	0	6.3974		1419202_at	247.939	309.068	120.063	27.6427	27.2179	46.7039	cystatin F (leukocystatin)	Cst7
1448261_at	2.68861	0	6.2962		1448261_at	65.5639	72.8809	96.1623	13.1557	8.44569	16.5689	cadherin 1	Cdh1
1437270_a_at	2.39257	0	6.2899		1437270_a_at	94.5268	98.3628	138.741	23.0565	9.73134	23.1043	cardiotrophin-like cytokine factor 1	Clcf1
1422188_s_at	1.74624	0	6.2652		1422188_s_at	693.984	2090.34	1141.31	231.594	72.7563	399.552	T-cell receptor gamma, variable 2 /// T-cell receptor gamma, variable 3	Tcrg-V2 /// Tcrg-V3
1417928_at	2.38644	0	6.2538		1417928_at	327.303	245.127	165.982	56.8369	24.5823	38.9697	PDZ and LIM domain 4	Pdlim4
1425436_x_at	2.17099	0	6.1445		1425436_x_at	383.827	387.126	669.451	59.3173	49.6646	145.551	killer cell lectin-like receptor, subfamily A, member 3 /// killer cell lectin-like receptor subfamily A, member 9	Klra3 /// Klra9
1434372_at	2.2907	0	6.1145		1434372_at	2023.62	2028.85	1405.59	398.602	157.364	402.45	expressed sequence AW112010	AW112010
1449925_at	2.48988	0	6.0122		1449925_at	156.598	312.853	277.895	33.3724	34.6426	54.1895	chemokine (C-X-C motif) receptor 3	Cxcr3
1427076_at	2.63833	0	5.99		1427076_at	283.801	574.146	496.528	71.5787	65.6123	80.1569	macrophage expressed gene 1	Mpeg1
1456212_x_at	2.27021	0	5.7722		1456212_x_at	293.5	130.694	164.284	47.1583	23.4972	29.5704	suppressor of cytokine signaling 3	Socs3
1425832_a_at	1.39322	2.34975	5.7634		1425832_a_at	53.0268	306.759	328.22	10.8751	38.9612	65.8211	chemokine (C-X-C motif) receptor 6	Cxcr6
1436778_at	2.35747	0	5.7112		1436778_at	78.5939	186.825	134.51	24.3411	17.0246	25.5842	cytochrome b-245, beta polypeptide	Cybb
1451335_at	1.61123	0.403059	5.7029		1451335_at	977.42	1731.67	831.532	311.096	61.6772	395.474	placenta-specific 8	Plac8
1439771_s_at	2.57651	0	5.6373		1439771_s_at	115.844	161.721	93.8439	23.2462	16.1304	26.1712	DNA segment, Chr 13, ERATO Doi 608, expressed	D13Ertd608e
1418175_at	2.42508	0	5.6239		1418175_at	104.986	142.475	76.0449	25.9472	13.9419	17.6776	vitamin D receptor	Vdr
1460242_at	2.95397	0	5.6083		1460242_at	77.2256	84.8033	110.329	13.9909	16.5276	17.7138	CD55 antigen	Cd55
1421571_a_at	1.90748	0	5.597		1421571_a_at	757.927	938.27	676.033	179.788	59.8627	254.763	similar to Lymphocyte antigen 6C precursor (Ly-6C) /// lymphocyte antigen 6 complex, locus C1 /// lymphocyte antigen 6 complex, locus C2	LOC100045833 /// Ly6c1 /// Ly6c2
1429189_at	2.78742	0	5.4324		1429189_at	387.203	311.904	268.756	72.8324	52.4851	52.9649	arylsulfatase B	Arsb
1425470_at	2.02164	0	5.3741		1425470_at	154.261	101.637	62.3439	28.1249	11.1739	20.039	---	---
1429184_at	2.53109	0	5.2726		1429184_at	382.511	367.275	533.659	68.8439	67.1772	110.594	GTPase, very large interferon inducible 1	Gvin1
1423571_at	2.4668	0	5.2132		1423571_at	932.766	844.827	1119.67	267.511	137.349	169.489	sphingosine-1-phosphate receptor 1	S1pr1
1415698_at	2.17617	0	5.196		1415698_at	147.446	146.386	171.452	16.4515	39.1541	40.9519	golgi membrane protein 1	Golm1
1437868_at	2.35212	0	5.1763		1437868_at	78.5939	71.5617	54.5387	17.9691	8.62176	14.2758	family with sequence similarity 46, member A	Fam46a
1418762_at	2.65502	0	5.0798		1418762_at	90.8281	66.2774	101.958	18.557	14.0321	17.9823	CD55 antigen	Cd55
1450521_a_at	1.67228	0	4.9691		1450521_a_at	287.741	706.761	336.112	98.9116	36.9499	152.424	Non-functional transcript for T-cell receptor gamma from alloreactive cytotoxic T-cell clone (3F9 gamma 6) V-J13.4-C13.4 rearrangement	Tcrg-V4
1424704_at	2.16462	0	4.9638		1424704_at	153.394	186.223	127.634	52.3226	23.0536	24.7141	runt related transcription factor 2	Runx2
1422903_at	1.94657	0	4.9584		1422903_at	150.927	234.534	128.676	44.0184	17.6791	48.011	lymphocyte antigen 86	Ly86
1455000_at	2.19498	0	4.9064		1455000_at	164.847	199.035	90.6301	27.6372	24.4045	37.3282	G protein-coupled receptor 68	Gpr68
1457870_at	2.46097	0	4.8678		1457870_at	179.21	160.511	98.3485	28.5154	27.838	30.8969	---	---
1453568_at	2.25961	0	4.8372		1453568_at	281.921	158.926	151.847	36.8015	32.0858	50.9076	death associated protein-like 1	Dapl1
1437473_at	1.7021	0	4.8001		1437473_at	303.094	108.192	90.7201	51.7345	21.805	23.8451	avian musculoaponeurotic fibrosarcoma (v-maf) AS42 oncogene homolog	Maf
1430534_at	2.00037	0	4.7797		1430534_at	51.7052	142.913	127.501	22.6244	20.29	18.7956	ribonuclease, RNase A family, 6	Rnase6
1423319_at	2.45154	0	4.7707		1423319_at	92.6539	159.633	95.0364	22.2422	23.0228	25.2811	hematopoietically expressed homeobox	Hhex
1427442_a_at	2.24258	0	4.7045		1427442_a_at	99.865	74.2015	61.6744	23.42	15.1107	12.4027	amyloid beta (A4) precursor protein	App
1459838_s_at	2.42471	0	4.6606		1459838_s_at	397.039	282.797	480.944	68.0136	86.9717	90.1788	BTB (POZ) domain containing 11	Btbd11
1416635_at	2.70775	0	4.6404		1416635_at	764.991	1055.02	794.47	196.308	170.121	192.147	sphingomyelin phosphodiesterase, acid-like 3A	Smpdl3a
1418365_at	1.96299	0	4.6333		1418365_at	78.4659	200.988	148.96	31.6107	20.6332	36.2115	cathepsin H	Ctsh
1456440_s_at	2.47903	0	4.5634		1456440_s_at	471.69	393.793	392.465	121.898	81.5406	77.1772	ST8 alpha-N-acetyl-neuraminide alpha-2,8-sialyltransferase 6	St8sia6
1417185_at	2.03995	0	4.4945		1417185_at	1798.27	2117.31	1362.54	406.427	244.009	576.168	lymphocyte antigen 6 complex, locus A	Ly6a
1433825_at	2.6766	0	4.4543		1433825_at	146.553	142.83	112.596	26.7229	32.5124	30.6947	neurotrophic tyrosine kinase, receptor, type 3	Ntrk3
1452009_at	2.37681	0	4.4287		1452009_at	80.2545	127.52	132.165	22.3323	26.4175	26.3937	tetratricopeptide repeat domain 39B	Ttc39b
1418536_at	2.19874	0	4.3587		1418536_at	1923.14	2118.97	2561.42	421.408	403.23	741.799	histocompatibility 2, Q region locus 7	H2-Q7
1443814_x_at	2.0146	0	4.3414		1443814_x_at	66.8439	135.05	108.005	24.9076	16.2457	29.4474	cathepsin H	Ctsh
1436584_at	1.70299	0	4.2903		1436584_at	212.522	75.3901	84.5939	39.4877	18.141	23.9593	sprouty homolog 2 (Drosophila)	Spry2
1422189_x_at	1.48992	1.0163	4.2441		1422189_x_at	279.847	656.872	289.414	131.836	37.3894	141.185	Non-functional transcript for T-cell receptor gamma from alloreactive cytotoxic T-cell clone (3F9 gamma 6) V-J13.4-C13.4 rearrangement	Tcrg-V4
1450753_at	1.83422	0	4.2324		1450753_at	337.869	297.84	264.122	57.6883	45.8166	132.634	natural killer cell group 7 sequence	Nkg7
1435529_at	2.05927	0	4.2241		1435529_at	303.327	500.344	523.236	74.4917	105.869	133.597	predicted gene, OTTMUSG00000016644	OTTMUSG00000016644
1436131_at	2.32797	0	4.2064		1436131_at	128.258	180.148	168.475	33.5001	32.6511	47.8167	sialic acid binding Ig-like lectin H	Siglech
1428377_at	2.59305	0	4.099		1428377_at	140.704	131.464	160.632	34.7553	39.4537	31.464	BTB (POZ) domain containing 11	Btbd11
1421186_at	2.27204	0	4.0934		1421186_at	71.2534	118.595	113.746	24.8498	24.1537	23.3474	chemokine (C-C motif) receptor 2	Ccr2
1439814_at	2.6456	0	4.0301		1439814_at	316.453	320.999	281.605	81.1226	67.6914	79.5838	ATPase, class I, type 8B, member 4	Atp8b4
1460351_at	1.61299	0.403059	4.0246		1460351_at	1665.98	1611.93	762.404	503.094	172.139	362.657	S100 calcium binding protein A11 (calgizzarin)	S100a11
1452008_at	2.48832	0	4.0167		1452008_at	113.616	85.5474	85.5896	23.2198	25.2083	21.9301	tetratricopeptide repeat domain 39B	Ttc39b
1426223_at	1.83918	0	3.9724		1426223_at	57.1772	127.524	60.8054	14.607	20.6519	23.4457	tetratricopeptide repeat domain 39C	Ttc39c
1439537_at	1.97543	0	3.8953		1439537_at	400.426	248.434	343.98	119.335	75.1778	64.5327	---	---
1448943_at	2.07221	0	3.8767		1448943_at	227.622	223.22	182.778	49.8665	41.377	77.2528	neuropilin 1	Nrp1
1416714_at	1.9026	0	3.8612		1416714_at	175.889	379.356	225.722	76.9336	51.7457	65.7207	interferon regulatory factor 8	Irf8
1423686_a_at	1.67273	0	3.8567		1423686_a_at	990.134	944.427	524.537	302.711	117.39	240.622	proline rich 13	Prr13
1456226_x_at	2.22422	0	3.856		1456226_x_at	82.5686	97.9608	69.0532	26.7188	19.0956	19.0939	discoidin domain receptor family, member 1	Ddr1
1444003_at	1.25577	3.89209	3.8082		1444003_at	883.298	248.892	170.177	176.802	64.1147	59.7605	neuralized homolog 3 homolog (Drosophila)	Neurl3
1436212_at	2.57239	0	3.8067		1436212_at	1160.34	1101.69	1316.68	332.254	293.979	312.377	transmembrane protein 71	Tmem71
1428547_at	1.92488	0	3.7442		1428547_at	325.508	213.366	165.77	76.1693	55.6798	51.7171	5' nucleotidase, ecto	Nt5e
1438566_at	2.54621	0	3.7268		1438566_at	239.364	265.38	216.859	64.9306	65.8309	62.2605	ST8 alpha-N-acetyl-neuraminide alpha-2,8-sialyltransferase 6	St8sia6
1426550_at	2.23316	0	3.6425		1426550_at	171.131	210.986	256.072	53.6585	61.46	58.0105	SID1 transmembrane family, member 1	Sidt1
1456147_at	2.33995	0	3.565		1456147_at	656.937	639.795	812.326	194.892	212.016	182.369	ST8 alpha-N-acetyl-neuraminide alpha-2,8-sialyltransferase 6	St8sia6
1449025_at	1.75734	0	3.5122		1449025_at	346.418	754.06	590.924	120.973	164.177	179.391	interferon-induced protein with tetratricopeptide repeats 3	Ifit3
1437271_at	1.94983	0	3.4528		1437271_at	95.3853	122.965	85.326	27.443	23.327	37.9802	cardiotrophin-like cytokine factor 1	Clcf1
1426808_at	1.4098	2.2343	3.442		1426808_at	473.626	605.433	197.118	166.754	71.1395	116.848	lectin, galactose binding, soluble 3	Lgals3
1419060_at	1.57019	0.71713	3.4229		1419060_at	138.948	76.8809	117.516	26.1124	22.0773	54.2973	granzyme B	Gzmb
1454666_at	1.84177	0	3.4207		1454666_at	876.652	577.287	777.501	294.179	163.261	204.677	similar to BKLF	LOC100046855
1452367_at	1.88536	0	3.3951		1452367_at	60.0848	88.1923	52.0917	18.7933	16.0034	23.452	coronin, actin binding protein 2A	Coro2a
1426530_a_at	2.42188	0	3.39		1426530_a_at	170.194	163.844	147.371	49.0813	45.5925	47.1403	kelch-like 5 (Drosophila)	Klhl5
1444073_at	1.6755	0	3.3083		1444073_at	56.6191	126.011	91.3503	21.0997	27.7879	30.7004	avian musculoaponeurotic fibrosarcoma (v-maf) AS42 oncogene homolog	Maf
1416576_at	2.21473	0	3.2688		1416576_at	168.837	153.64	145.922	52.4013	49.2819	41.968	suppressor of cytokine signaling 3	Socs3
1450241_a_at	1.59231	0.403059	3.2372		1450241_a_at	439.452	292.457	211.623	131.5	69.526	87.6922	ecotropic viral integration site 2a	Evi2a
1418084_at	2.09922	0	3.2205		1418084_at	172.313	153.821	129.157	51.711	42.5219	46.6114	neuropilin 1	Nrp1
1418402_at	1.71977	0	3.1479		1418402_at	318.379	357.638	281.744	148.562	90.4804	76.508	a disintegrin and metallopeptidase domain 19 (meltrin beta) /// similar to metalloprotease-disintegrin meltrin beta	Adam19 /// LOC100045780
1425471_x_at	1.53088	0.71713	3.1036		1425471_x_at	116.653	84.8817	71.6322	45.2616	19.515	26.8607	---	---
1418403_at	1.55563	0.71713	2.9743		1418403_at	80.1885	163.924	127.175	35.5726	51.3971	34.7498	a disintegrin and metallopeptidase domain 19 (meltrin beta) /// similar to metalloprotease-disintegrin meltrin beta	Adam19 /// LOC100045780
1451776_s_at	1.61237	0.403059	2.9702		1451776_s_at	148.495	175.908	92.6945	46.8711	37.0359	53.2333	HOP homeobox	Hopx
1436491_at	1.57563	0.71713	2.9495		1436491_at	399.966	319.493	271.575	165.081	93.6772	87.4576	predicted gene, OTTMUSG00000000601	OTTMUSG00000000601
1448944_at	1.79432	0	2.9398		1448944_at	97.8377	118.995	83.558	40.0998	28.0974	33.9816	neuropilin 1	Nrp1
1448931_at	2.20153	0	2.9277		1448931_at	80.583	80.4121	75.1769	27.2072	25.7351	27.7241	coagulation factor II (thrombin) receptor-like 1	F2rl1
1421604_a_at	1.57776	0.71713	2.9243		1421604_a_at	167.124	316.836	273.569	71.5396	77.8826	103.965	Kruppel-like factor 3 (basic) /// similar to BKLF	Klf3 /// LOC100046855
1444040_at	1.64015	0.403059	2.9072		1444040_at	74.1696	72.8455	74.976	37.5476	20.7959	21.1144	leukocyte-associated Ig-like receptor 1	Lair1
1420765_a_at	1.31776	2.87872	2.9068		1420765_a_at	65.2939	135.804	66.2223	17.6717	42.504	31.8288	forkhead box P3	Foxp3
1437101_at	1.56194	0.71713	2.9067		1437101_at	126.547	71.3777	96.5808	44.4558	30.1948	26.4644	large tumor suppressor 2	Lats2
1418126_at	1.2563	3.89209	2.904		1418126_at	319.039	225.216	100.261	70.2542	46.6248	89.803	chemokine (C-C motif) ligand 5	Ccl5
1435086_s_at	1.6619	0	2.8921		1435086_s_at	722.807	609.544	551.753	294.337	167.557	203.761	kelch domain containing 2	Klhdc2
1422428_at	1.81996	0	2.8651		1422428_at	58.6421	81.8439	68.7605	21.5893	23.3264	27.8633	acyl-CoA synthetase bubblegum family member 1	Acsbg1
1438629_x_at	1.69696	0	2.8606		1438629_x_at	659.529	810.379	720.11	305.177	188.011	286.557	granulin	Grn
1426743_at	1.80932	0	2.8554		1426743_at	525.545	396.257	452.447	188.168	157.814	136.295	adaptor protein, phosphotyrosine interaction, PH domain and leucine zipper containing 2	Appl2
1448748_at	1.66486	0	2.8536		1448748_at	83.5246	116.082	125.275	47.421	31.7996	34.6642	pleckstrin	Plek
1422329_a_at	1.51082	0.71713	2.8515		1422329_a_at	66.8439	102.584	52.3874	19.2173	26.9393	29.9265	similar to neurotrophic tyrosine kinase, receptor, type 3 /// neurotrophic tyrosine kinase, receptor, type 3	LOC100047606 /// Ntrk3
1448148_at	1.63278	0.403059	2.8514		1448148_at	162.844	275.537	178.197	83.9717	64.4151	63.7605	granulin	Grn
1433977_at	1.79202	0	2.8441		1433977_at	266.902	232.315	231.919	77.3412	108.262	74.656	heparan sulfate (glucosamine) 3-O-sulfotransferase 3B1	Hs3st3b1
1419480_at	1.76515	0	2.8175		1419480_at	1264.8	1624.31	1912.82	529.011	535.111	620.653	selectin, lymphocyte	Sell
1439956_at	1.37862	2.34975	2.8109		1439956_at	905.832	491.183	529.126	334.806	158.109	200.255	---	---
1451006_at	1.84338	0	2.7994		1451006_at	100.737	122.926	88.5773	38.5259	34.1984	37.9488	xanthine dehydrogenase	Xdh
1425546_a_at	1.70564	0	2.7898		1425546_a_at	73.2766	88.2432	55.4572	23.327	28.1283	25.1699	transferrin	Trf
1451024_at	1.7754	0	2.7752		1451024_at	401.668	556.161	427.094	161.032	149.111	185.896	sphingosine-1-phosphate receptor 4	S1pr4
1418340_at	1.41948	1.61459	2.7752		1418340_at	105.408	151.901	74.8944	43.0169	27.5961	47.2611	Fc receptor, IgE, high affinity I, gamma polypeptide	Fcer1g
1423756_s_at	1.97323	0	2.7736		1423756_s_at	2926.64	3491.42	3182.25	1206.19	1078.53	1171.44	insulin-like growth factor binding protein 4	Igfbp4
1438877_at	1.54646	0.71713	2.7557		1438877_at	80.4356	117.034	72.3483	29.9504	26.2197	41.4461	transient receptor potential cation channel, subfamily M, member 6	Trpm6
1456567_x_at	1.60502	0.403059	2.7519		1456567_x_at	274.377	251.927	215.939	118.78	68.2653	88.329	granulin	Grn
1450291_s_at	1.384	2.34975	2.7438		1450291_s_at	110.286	110.777	87.4487	51.844	22.2131	44.9107	membrane-spanning 4-domains, subfamily A, member 4C	Ms4a4c
1418465_at	1.66615	0	2.7227		1418465_at	212.136	255.068	198.596	85.8639	63.8622	97.0939	neutrophil cytosolic factor 4	Ncf4
1419481_at	1.37977	2.34975	2.7195		1419481_at	1198.13	1778.67	2417.61	457.904	667.127	838.574	selectin, lymphocyte	Sell
1439441_x_at	1.40046	2.34975	2.7149		1439441_x_at	155.834	72.2106	105.728	49.831	32.0362	37.2452	large tumor suppressor 2	Lats2
1444405_at	1.59005	0.403059	2.7135		1444405_at	162.947	199.017	192.017	62.5434	92.3663	53.9504	RIKEN cDNA E030037K03 gene	E030037K03Rik
1428662_a_at	1.58201	0.403059	2.7094		1428662_a_at	329.836	359.23	222.533	118.705	91.3885	122.202	HOP homeobox	Hopx
1436193_at	1.86001	0	2.6978		1436193_at	191.441	167.398	163.126	69.9029	57.3081	66.4595	mannosidase, alpha, class 1C, member 1	Man1c1
1423555_a_at	1.8437	0	2.664		1423555_a_at	178.665	154.646	172.588	69.0412	56.1265	65.0919	interferon-induced protein 44	Ifi44
1455370_at	1.71731	0	2.6458		1455370_at	543.316	756.677	632.97	236.018	222.112	268.004	RIKEN cDNA A630023P12 gene	A630023P12Rik
1421992_a_at	1.38093	2.34975	2.6395		1421992_a_at	529.7	1050.05	908.052	231.762	335.645	353.066	insulin-like growth factor binding protein 4	Igfbp4
1420659_at	1.55271	0.71713	2.6036		1420659_at	190.113	274.42	161.869	79.1999	73.1211	82.6214	SLAM family member 6	Slamf6
1429360_at	1.62803	0.403059	2.5942		1429360_at	339.015	430.844	313.094	151.282	115.844	149.463	Kruppel-like factor 3 (basic) /// similar to BKLF	Klf3 /// LOC100046855
1427638_at	1.38941	2.34975	2.594		1427638_at	111.854	72.2611	53.862	24.4793	32.17	31.6719	zinc finger and BTB domain containing 16	Zbtb16
1460678_at	1.72838	0	2.5934		1460678_at	254.06	347.141	283.844	118.099	113.094	107.454	kelch domain containing 2	Klhdc2
1433796_at	1.42413	1.61459	2.5896		1433796_at	88.3439	140.084	77.466	30.4134	43.3458	41.8779	endonuclease domain containing 1	Endod1
1435436_at	1.34823	2.72015	2.5845		1435436_at	168.011	92.9904	94.6772	60.0003	38.6092	36.9874	endothelial PAS domain protein 1	Epas1
1417420_at	1.31202	2.87872	2.5397		1417420_at	80.6772	112.505	78.0511	53.5292	24.706	32.7029	cyclin D1	Ccnd1
1431008_at	1.342	2.72015	2.5381		1431008_at	391.036	320.817	285.927	175.482	84.6867	147.622	RIKEN cDNA 0610037M15 gene	0610037M15Rik
1440808_x_at	1.4833	1.0163	2.5247		1440808_x_at	178.822	287.95	202.5	87.2144	100.61	73.8439	CD163 molecule-like 1	Cd163l1
1434601_at	1.49022	1.0163	2.517		1434601_at	181.2	235.155	230.749	66.44	107.951	85.9733	adhesion molecule with Ig like domain 2	Amigo2
1416046_a_at	1.47496	1.0163	2.4735		1416046_a_at	54.4194	90.2605	60.2543	27.9616	25.2279	27.7252	fucosidase, alpha-L- 2, plasma	Fuca2
1449110_at	1.38069	2.34975	2.4657		1449110_at	53.3342	92.9988	69.5416	29.4616	22.9452	34.0391	ras homolog gene family, member B	Rhob
1437636_at	1.27343	3.48228	2.4573		1437636_at	1305.1	1829.47	2490.45	528.96	853.875	887.261	similar to Interferon-activatable protein 203 (Ifi-203) (Interferon-inducible protein p203)	LOC623121
1449164_at	1.34848	2.72015	2.4491		1449164_at	62.2105	102.344	68.4136	31.6374	23.9698	39.1012	CD68 antigen	Cd68
1458206_at	1.50055	0.71713	2.4338		1458206_at	95.6271	129.284	90.7603	36.5151	47.851	44.5453	---	---
1418216_at	1.5312	0.71713	2.4322		1418216_at	105.157	98.3111	116.038	36.0136	43.2132	53.572	gamma-glutamyltransferase 5	Ggt5
1449009_at	1.46018	1.30696	2.4304		1449009_at	2040.69	2452.72	2788.67	798.266	999.38	1218.77	T-cell specific GTPase /// T-cell specific GTPase 2	Tgtp /// Tgtp2
1417081_a_at	1.24425	4.50284	2.4273		1417081_a_at	320.499	332.393	230.762	153.124	75.8065	148.08	synaptogyrin 2	Syngr2
1451644_a_at	1.22807	4.65983	2.4227		1451644_a_at	426.251	410.363	374.208	268.949	156.594	109.294	RIKEN cDNA 0610037M15 gene /// MHC class I like protein GS10	0610037M15Rik /// H2-gs10
1421963_a_at	1.27513	3.48228	2.4226		1421963_a_at	221.268	338.122	281.929	76.3417	148.137	131.177	cell division cycle 25 homolog B (S. pombe)	Cdc25b
1450355_a_at	1.22714	4.65983	2.4216		1450355_a_at	491.042	559.187	341.986	242.966	121.156	224.652	capping protein (actin filament), gelsolin-like	Capg
1427736_a_at	1.35082	2.72015	2.4195		1427736_a_at	99.5105	80.0372	70.6851	48.0399	28.5676	28.9615	chemokine (C-C motif) receptor-like 2	Ccrl2
1422632_at	1.37261	2.34975	2.4154		1422632_at	1927.18	1983.75	1486.8	877.589	534.074	860.554	cathepsin W	Ctsw
1436199_at	1.34337	2.72015	2.4018		1436199_at	165.794	276.602	261.011	77.4649	98.4161	113.32	tripartite motif-containing 14	Trim14
1423757_x_at	1.61717	0.403059	2.4004		1423757_x_at	1413.38	1746.44	1327.25	636.876	624.989	595.112	insulin-like growth factor binding protein 4	Igfbp4
1420735_at	1.37749	2.34975	2.3981		1420735_at	82.6858	128.884	72.6647	38.0619	35.6106	41.425	gamma-aminobutyric acid (GABA) C receptor, subunit rho 2	Gabrr2
1433741_at	1.50477	0.71713	2.383		1433741_at	50.0581	57.8421	73.2097	23.6241	24.0487	27.572	CD38 antigen	Cd38
1428737_s_at	1.37821	2.34975	2.3702		1428737_s_at	252.58	264.375	425.927	135.478	121.344	129.926	GRAM domain containing 3	Gramd3
1451780_at	1.32916	2.87872	2.3588		1451780_at	51.4445	89.5245	64.1036	27.177	24.2665	34.1093	B-cell linker	Blnk
1440952_at	1.35765	2.61564	2.3554		1440952_at	346.653	349.296	498.35	205.056	132.034	170.552	---	---
1424378_at	1.33506	2.72015	2.3271		1424378_at	181.866	264.197	314.232	92.2034	111.449	116.588	low density lipoprotein receptor adaptor protein 1	Ldlrap1
1436544_at	1.55595	0.71713	2.3268		1436544_at	412.924	367.63	445.261	175.792	196.014	155.712	ATPase, class V, type 10D	Atp10d
1426529_a_at	1.35147	2.72015	2.3258		1426529_a_at	367.999	358.706	337.187	158.813	112.106	198.711	transgelin 2	Tagln2
1436941_at	1.32688	2.87872	2.3024		1436941_at	837.477	597.349	674.528	400.603	256.208	269.373	family with sequence similarity 55, member C	Fam55c
1460437_at	1.44012	1.30696	2.3017		1460437_at	178.177	221.594	211.497	75.0796	85.2969	106.939	cytohesin 4	Cyth4
1424838_at	1.44209	1.30696	2.2999		1424838_at	167.056	187.365	128.08	71.3163	63.1299	73.1926	RIKEN cDNA A330049M08 gene	A330049M08Rik
1450852_s_at	1.23598	4.50284	2.2947		1450852_s_at	417.024	256.701	336.152	195.875	135.911	111.868	coagulation factor II (thrombin) receptor	F2r
1437406_x_at	1.60147	0.403059	2.2835		1437406_x_at	3279.13	3297.3	3070.93	1560.8	1293.62	1381.16	insulin-like growth factor binding protein 4	Igfbp4
1434359_at	1.45617	1.30696	2.2553		1434359_at	668.495	551.034	684.501	276.558	321.473	247.219	family with sequence similarity 65, member B	Fam65b
1418826_at	1.48763	1.0163	2.2519		1418826_at	4874.51	4600.76	4991.91	2423.28	1812.96	2231.54	membrane-spanning 4-domains, subfamily A, member 6B	Ms4a6b
1416041_at	1.44919	1.30696	2.2323		1416041_at	552.988	561.633	715.865	279.002	291.595	245.672	serum/glucocorticoid regulated kinase 1	Sgk1
1424775_at	1.50831	0.71713	2.2307		1424775_at	520.261	511.624	418.211	216.166	204.859	226.474	2'-5' oligoadenylate synthetase 1A	Oas1a
1448759_at	1.34496	2.72015	2.2254		1448759_at	219.556	322.294	278.594	107.645	142.008	117.019	interleukin 2 receptor, beta chain	Il2rb
1454231_a_at	1.37283	2.34975	2.2245		1454231_a_at	108.558	167.038	133.657	61.7616	61.7138	57.7652	retinitis pigmentosa GTPase regulator interacting protein 1	Rpgrip1
1437405_a_at	1.49156	1.0163	2.2228		1437405_a_at	4361.14	4625.77	4035.66	2237.71	1806.44	1833.93	insulin-like growth factor binding protein 4	Igfbp4
1458060_at	1.28771	3.48228	2.2184		1458060_at	243.931	166.757	184.763	110.196	84.1505	74.2358	Low density lipoprotein receptor adaptor protein 1 (Ldlrap1), mRNA	Ldlrap1
1451361_a_at	1.5525	0.71713	2.1984		1451361_a_at	209.241	222.245	204.068	103.082	97.8824	88.5157	patatin-like phospholipase domain containing 7	Pnpla7
1417607_at	1.27201	3.48228	2.1915		1417607_at	92.9597	76.6393	60.154	34.1622	29.036	41.0487	cytochrome c oxidase, subunit VI a, polypeptide 2	Cox6a2
1450234_at	1.36703	2.61564	2.1756		1450234_at	218.951	212.594	190.341	111.754	78.2605	98.3752	membrane-spanning 4-domains, subfamily A, member 6C	Ms4a6c
1434441_at	1.32571	2.87872	2.1734		1434441_at	162.033	164.761	174.595	99.1549	66.8485	68.4996	RIKEN cDNA 1110018J18 gene	1110018J18Rik
1427982_s_at	1.44735	1.30696	2.1588		1427982_s_at	89.4454	82.238	100.143	38.6965	45.8836	41.2384	synaptic nuclear envelope 2	Syne2
1436037_at	1.47279	1.0163	2.1529		1436037_at	672.631	791.723	746.09	371.416	334.276	320.717	integrin alpha 4	Itga4
1420372_at	1.35003	2.72015	2.1469		1420372_at	104.507	83.5541	79.3007	43.5125	35.8539	44.8522	syntrophin, basic 2	Sntb2
1455747_at	1.37619	2.34975	2.1396		1455747_at	56.5073	61.2392	64.1772	29.4041	32.2958	23.8768	gamma-glutamyltransferase 5	Ggt5
1438404_at	1.3534	2.72015	2.1372		1438404_at	361.265	354.079	301.177	188.44	144.565	144.867	ring finger protein 144A	Rnf144a
1443932_at	1.26864	3.48228	2.1325		1443932_at	301.511	191.802	222.279	120.236	106.594	103.429	kelch domain containing 1	Klhdc1
1430447_a_at	1.26377	3.48228	2.1289		1430447_a_at	67.245	88.7669	87.0548	46.4056	31.8522	36.4367	leukocyte-associated Ig-like receptor 1	Lair1
1426063_a_at	1.33542	2.72015	2.1081		1426063_a_at	65.4892	59.548	73.8439	27.1747	31.405	36.0197	GTP binding protein (gene overexpressed in skeletal muscle)	Gem
1435913_at	1.37093	2.34975	2.1026		1435913_at	68.5346	61.9338	52.9934	31.2913	27.0305	28.6103	beta-1,4-N-acetyl-galactosaminyl transferase 4	B4galnt4
1415850_at	1.30054	3.37017	2.0991		1415850_at	877.87	866.16	1138.15	515.035	452.01	401.931	RAS p21 protein activator 3	Rasa3
1429682_at	1.31185	2.87872	2.0766		1429682_at	155.598	129.314	148.759	62.2798	81.9272	65.5105	family with sequence similarity 46, member C	Fam46c
1445144_at	1.26062	3.68127	2.0365		1445144_at	76.7605	89.8644	104.462	45.2616	39.1309	48.169	---	---
1448698_at	1.30721	3.1256	2.0285		1448698_at	105.963	118.344	93.7223	54.2194	55.3439	46.9231	cyclin D1	Ccnd1
1427918_a_at	1.26776	3.48228	2.0244		1427918_a_at	91.6981	123.247	106.995	53.1342	57.3501	47.8326	ras homolog gene family, member Q	Rhoq
1439808_at	1.22885	4.65983	2.0141		1439808_at	1209.57	1504.95	1531.37	661.53	825.172	625.054	interaction protein for cytohesin exchange factors 1	Ipcef1
1448021_at	1.31423	2.87872	2.0084		1448021_at	444.672	384.106	391.308	213.142	215.389	179.701	---	---
1458802_at	-1.60822	4.64025	0.4099		1458802_at	910.725	756.725	686.373	1841.06	2108.72	1768.97	human immunodeficiency virus type I enhancer binding protein 3	Hivep3
1456482_at	-1.64878	4.56157	0.3965		1456482_at	76.2657	78.1765	75.1302	178.573	237.24	169.586	phosphatidylinositol 3 kinase, regulatory subunit, polypeptide 3 (p55)	Pik3r3
1456593_at	-1.7015	3.59566	0.3772		1456593_at	34.1224	24.0876	34.0432	82.6768	80.8072	78.0105	---	---
1417393_a_at	-1.62665	4.56157	0.3532		1417393_a_at	197.442	235.679	132.431	593.786	473.62	497.334	family with sequence similarity 132, member A	Fam132a
1417170_at	-1.82078	2.2343	0.3457		1417170_at	311.438	297.627	218.072	796.048	870.755	706.054	leucine zipper transcription factor-like 1	Lztfl1
1427419_x_at	-2.16386	0	0.3167		1427419_x_at	1049.87	961.482	829.471	3164.4	2892.5	2879.07	chemokine (C-C motif) receptor 9	Ccr9
1435514_at	-1.99197	0.751279	0.3153		1435514_at	50.6411	42.9289	39.0072	138.235	165.479	118.261	leucine zipper transcription factor-like 1	Lztfl1
1426889_at	-1.78026	2.34975	0.3044		1426889_at	36.1407	55.9159	37.2243	104.793	181.538	140.25	zinc finger protein 821	Zfp821
1428034_a_at	-1.64258	4.56157	0.2967		1428034_a_at	81.6299	143	84.9861	217.359	404.47	431.975	tumor necrosis factor receptor superfamily, member 9	Tnfrsf9
1440162_x_at	-1.91952	1.04846	0.2956		1440162_x_at	25.224	36.4067	28.1	130.317	80.1687	95.6381	hypothetical protein A630043P06	A630043P06
1421920_a_at	-1.89657	1.04846	0.2448		1421920_a_at	220.429	397.566	353.218	864.392	1864.52	1309.19	chemokine (C-C motif) receptor 9	Ccr9
1419136_at	-1.98781	0.751279	0.2403		1419136_at	61.6889	52.7911	42.8524	346.469	180.529	160.759	aldo-keto reductase family 1, member C18	Akr1c18
1428434_at	-2.19606	0	0.233		1428434_at	161.121	126.416	82.0105	458.019	570.121	505.974	zinc finger, CCHC domain containing 12	Zcchc12
1428444_at	-2.42863	0	0.2329		1428444_at	26.1224	27.4039	32.7134	96.8064	149.113	128.404	ankyrin repeat and SOCS box-containing 2	Asb2
1419343_at	-2.32766	0	0.1971		1419343_at	19.382	11.5425	9.82324	77.1116	72.7472	51.1725	solute carrier family 15 (oligopeptide transporter), member 1	Slc15a1
1448929_at	-2.58373	0	0.1757		1448929_at	68.1916	76.9876	52.6754	377.331	506.969	266.438	coagulation factor XIII, A1 subunit	F13a1
1435190_at	-3.08893	0	0.1471		1435190_at	45.3873	46.033	31.8182	248.984	344.368	243.828	cell adhesion molecule with homology to L1CAM	Chl1
1417795_at	-3.63104	0	0.117		1417795_at	17.4215	12.1251	12.7548	129.098	126.677	102.783	cell adhesion molecule with homology to L1CAM	Chl1
SP4 vs SP3
Gene ID	Score(d)	q-value(%)	Fold Change		ProbeSetID	110413_SP4	080530_SP4	080722_SP4	110413_SP3	080530_SP3	080722_SP3	Gene Title	Gene Symbol
1447849_s_at	3.03214	0	7.9498		1447849_s_at	220.679	126.313	114.187	20.9852	21.843	13.8206	avian musculoaponeurotic fibrosarcoma (v-maf) AS42 oncogene homolog	Maf
1415837_at	2.70753	0	7.6975		1415837_at	143.858	149.889	80.573	25.6751	13.0649	11.3558	kallikrein 1	Klk1
1425947_at	2.54313	0	7.0472		1425947_at	171.321	61.5758	78.94	16.1158	10.3105	14.3201	interferon gamma	Ifng
1448107_x_at	2.76935	0	6.9529		1448107_x_at	170.524	146.501	83.7421	25.258	15.9557	15.444	kallikrein 1	Klk1
1460245_at	3.41049	0	6.1172		1460245_at	302.499	270.549	349.431	55.0365	51.5073	44.0719	killer cell lectin-like receptor, subfamily D, member 1	Klrd1
1425436_x_at	2.79071	0	5.6194		1425436_x_at	383.827	387.126	669.451	86.2499	83.6772	77.6741	killer cell lectin-like receptor, subfamily A, member 3 /// killer cell lectin-like receptor subfamily A, member 9	Klra3 /// Klra9
1422567_at	2.35344	0	5.4022		1422567_at	434.21	366.387	190.76	63.2595	68.7575	44.2563	family with sequence similarity 129, member A	Fam129a
1447541_s_at	3.10896	0	5.0029		1447541_s_at	496.467	457.523	485.52	97.1428	109.774	82.5939	integrin alpha E, epithelial-associated	Itgae
1450792_at	2.20266	0	4.8025		1450792_at	363.117	441.711	249.601	111.478	54.8652	59.0939	TYRO protein tyrosine kinase binding protein	Tyrobp
1449864_at	1.33766	3.48638	4.6166		1449864_at	535.778	237.017	70.5784	93.5306	41.2096	23.6325	interleukin 4	Il4
1425470_at	1.90061	0	4.4321		1425470_at	154.261	101.637	62.3439	35.3462	19.5545	16.2434	---	---
1449925_at	2.23395	0	4.3899		1449925_at	156.598	312.853	277.895	45.8448	58.5306	59.9731	chemokine (C-X-C motif) receptor 3	Cxcr3
1421628_at	2.09085	0	4.3183		1421628_at	776.707	763.185	439.961	184.344	174.074	100.928	interleukin 18 receptor 1	Il18r1
1436778_at	2.08478	0	4.3109		1436778_at	78.5939	186.825	134.51	26.8379	35.0304	26.223	cytochrome b-245, beta polypeptide	Cybb
1427076_at	2.18683	0	4.2476		1427076_at	283.801	574.146	496.528	107.26	113.248	86.9142	macrophage expressed gene 1	Mpeg1
1439771_s_at	2.29602	0	4.2302		1439771_s_at	115.844	161.721	93.8439	34.9119	28.4537	23.3806	DNA segment, Chr 13, ERATO Doi 608, expressed	D13Ertd608e
1449361_at	2.28059	0	4.1943		1449361_at	112.661	90.2989	149.324	21.1595	29.7132	32.7445	T-box 21	Tbx21
1442025_a_at	1.77331	0	4.1694		1442025_a_at	559.993	328.876	199.724	84.0234	114.476	52.7606	---	---
1454942_at	1.9599	0	4.1529		1454942_at	294.826	472.484	204.431	69.6727	100.533	56.7627	family with sequence similarity 129, member A	Fam129a
1436584_at	1.71117	0	4.0879		1436584_at	212.522	75.3901	84.5939	35.857	31.0207	17.8376	sprouty homolog 2 (Drosophila)	Spry2
1419202_at	1.89853	0	4.0249		1419202_at	247.939	309.068	120.063	50.289	62.4509	44.9283	cystatin F (leukocystatin)	Cst7
1419060_at	2.1881	0	3.9783		1419060_at	138.948	76.8809	117.516	30.0495	22.5243	29.4559	granzyme B	Gzmb
1456060_at	1.73343	0	3.9765		1456060_at	789.815	447.534	404.687	218.744	133.927	77.6546	avian musculoaponeurotic fibrosarcoma (v-maf) AS42 oncogene homolog	Maf
1449216_at	2.05051	0	3.952		1449216_at	109.047	212.13	227.998	40.6842	46.54	45.1276	integrin alpha E, epithelial-associated	Itgae
1442219_at	1.72336	0	3.926		1442219_at	105.905	78.9358	52.8235	32.2831	19.7992	11.4167	---	---
1424542_at	1.49274	1.92352	3.9084		1424542_at	350.761	276.009	92.7855	68.1022	68.9272	32.0522	S100 calcium binding protein A4	S100a4
1429184_at	2.3101	0	3.8849		1429184_at	382.511	367.275	533.659	131.747	93.824	103.441	GTPase, very large interferon inducible 1	Gvin1
1448261_at	2.28898	0	3.8606		1448261_at	65.5639	72.8809	96.1623	22.0566	22.5398	16.0625	cadherin 1	Cdh1
1419412_at	1.65557	0	3.7911		1419412_at	184.52	76.699	87.4272	43.7625	18.1727	28.5533	chemokine (C motif) ligand 1	Xcl1
1430534_at	1.76007	0	3.7732		1430534_at	51.7052	142.913	127.501	26.709	24.713	26.5701	ribonuclease, RNase A family, 6	Rnase6
1418126_at	1.67401	0	3.7386		1418126_at	319.039	225.216	100.261	58.2201	55.3142	42.8085	chemokine (C-C motif) ligand 5	Ccl5
1419874_x_at	1.92951	0	3.6994		1419874_x_at	243.646	266.995	192.154	75.9137	81.2774	40.0171	zinc finger and BTB domain containing 16	Zbtb16
1423319_at	2.0972	0	3.6542		1423319_at	92.6539	159.633	95.0364	28.389	29.6618	34.2086	hematopoietically expressed homeobox	Hhex
1422812_at	1.69179	0	3.6538		1422812_at	63.2376	123.173	117.416	17.5064	42.3035	25.3161	chemokine (C-X-C motif) receptor 6	Cxcr6
1436131_at	2.05217	0	3.625		1436131_at	128.258	180.148	168.475	51.0927	31.1517	51.344	sialic acid binding Ig-like lectin H	Siglech
1418175_at	2.08669	0	3.6104		1418175_at	104.986	142.475	76.0449	30.4742	28.5161	27.8133	vitamin D receptor	Vdr
1418025_at	1.87659	0	3.5946		1418025_at	386.027	200.933	272.276	106.692	65.9066	64.6635	basic helix-loop-helix family, member e40	Bhlhe40
1421027_a_at	1.84258	0	3.5837		1421027_a_at	51.594	85.0842	67.7153	15.8502	28.6176	14.2384	myocyte enhancer factor 2C	Mef2c
1416714_at	1.85787	0	3.573		1416714_at	175.889	379.356	225.722	73.893	80.7376	55.3439	interferon regulatory factor 8	Irf8
1428547_at	1.78488	0	3.5729		1428547_at	325.508	213.366	165.77	80.1772	74.3197	42.361	5' nucleotidase, ecto	Nt5e
1418536_at	2.18012	0	3.5509		1418536_at	1923.14	2118.97	2561.42	564.844	525.851	784.905	histocompatibility 2, Q region locus 7	H2-Q7
1418365_at	1.75422	0	3.4717		1418365_at	78.4659	200.988	148.96	37.8761	37.9863	39.0205	cathepsin H	Ctsh
1452217_at	1.82981	0	3.462		1452217_at	308.032	367.279	291.598	99.45	134.108	59.6143	AHNAK nucleoprotein (desmoyokin)	Ahnak
1422903_at	1.99173	0	3.4571		1422903_at	150.927	234.534	128.676	52.7282	49.3486	42.3652	lymphocyte antigen 86	Ly86
1443814_x_at	1.93286	0	3.4476		1443814_x_at	66.8439	135.05	108.005	28.2385	28.1651	29.9157	cathepsin H	Ctsh
1427608_a_at	1.8482	0	3.3709		1427608_a_at	671.123	1191.14	578.401	252.08	223.454	214.31	T-cell receptor gamma, constant region, mRNA (cDNA clone MGC:6230 IMAGE:3495512)	Tcrg-C
1439163_at	1.64926	0	3.3566		1439163_at	301.118	317.325	174.381	59.1238	121.435	61.369	zinc finger and BTB domain containing 16	Zbtb16
1452009_at	1.85121	0	3.3503		1452009_at	80.2545	127.52	132.165	26.4996	44.1979	30.7095	tetratricopeptide repeat domain 39B	Ttc39b
1452008_at	1.87558	0	3.1568		1452008_at	113.616	85.5474	85.5896	28.9224	39.4554	23.1731	tetratricopeptide repeat domain 39B	Ttc39b
1434372_at	1.96462	0	3.0613		1434372_at	2023.62	2028.85	1405.59	606.918	640.122	517.756	expressed sequence AW112010	AW112010
1451776_s_at	1.75395	0	3.0483		1451776_s_at	148.495	175.908	92.6945	49.627	39.1417	44.0058	HOP homeobox	Hopx
1424704_at	1.47166	2.42531	3.0277		1424704_at	153.394	186.223	127.634	82.2605	54.7677	29.158	runt related transcription factor 2	Runx2
1455000_at	1.56816	1.34415	3.0027		1455000_at	164.847	199.035	90.6301	55.156	53.6251	37.1341	G protein-coupled receptor 68	Gpr68
1425546_a_at	1.87578	0	2.9933		1425546_a_at	73.2766	88.2432	55.4572	26.1833	20.6712	24.7033	transferrin	Trf
1415698_at	2.26227	0	2.9893		1415698_at	147.446	146.386	171.452	51.3706	51.3192	52.5516	golgi membrane protein 1	Golm1
1437868_at	1.69439	0	2.9666		1437868_at	78.5939	71.5617	54.5387	27.0398	27.3369	15.8941	family with sequence similarity 46, member A	Fam46a
1427442_a_at	1.84431	0	2.9664		1427442_a_at	99.865	74.2015	61.6744	29.369	26.0219	22.9099	amyloid beta (A4) precursor protein	App
1426223_at	1.30091	4.64851	2.9371		1426223_at	57.1772	127.524	60.8054	15.0037	42.3473	27.5421	tetratricopeptide repeat domain 39C	Ttc39c
1425471_x_at	1.41136	3.01525	2.9342		1425471_x_at	116.653	84.8817	71.6322	53.3846	27.1869	19.3459	---	---
1450291_s_at	1.69389	0	2.9189		1450291_s_at	110.286	110.777	87.4487	50.3932	30.833	27.6493	membrane-spanning 4-domains, subfamily A, member 4C	Ms4a4c
1443626_at	1.69731	0	2.8792		1443626_at	88.3563	111.356	147.293	31.0895	46.6184	41.8941	---	---
1448759_at	1.76624	0	2.8706		1448759_at	219.556	322.294	278.594	94.301	116.012	76.1772	interleukin 2 receptor, beta chain	Il2rb
1456226_x_at	1.6745	0	2.8695		1456226_x_at	82.5686	97.9608	69.0532	32.3477	35.6019	20.5268	discoidin domain receptor family, member 1	Ddr1
1421571_a_at	1.76434	0	2.8487		1421571_a_at	757.927	938.27	676.033	342.25	218.46	278.134	similar to Lymphocyte antigen 6C precursor (Ly-6C) /// lymphocyte antigen 6 complex, locus C1 /// lymphocyte antigen 6 complex, locus C2	LOC100045833 /// Ly6c1 /// Ly6c2
1460242_at	1.67598	0	2.8396		1460242_at	77.2256	84.8033	110.329	27.9625	26.0969	43.2439	CD55 antigen	Cd55
1456603_at	1.89926	0	2.8271		1456603_at	396.42	459.511	531.935	183.511	166.311	140.511	family with sequence similarity 101, member B	Fam101b
1443937_at	1.50039	1.92352	2.7441		1443937_at	490.931	333.861	331.653	194.711	140.111	96.4317	---	---
1450753_at	1.93017	0	2.7436		1450753_at	337.869	297.84	264.122	121.844	102.613	102.932	natural killer cell group 7 sequence	Nkg7
1444073_at	1.46891	2.42531	2.7335		1444073_at	56.6191	126.011	91.3503	26.9893	37.9801	31.1286	avian musculoaponeurotic fibrosarcoma (v-maf) AS42 oncogene homolog	Maf
1449049_at	1.83947	0	2.7279		1449049_at	216.293	190.258	201.094	90.9667	70.8672	63.2339	toll-like receptor 1	Tlr1
1418762_at	1.57595	1.34415	2.7036		1418762_at	90.8281	66.2774	101.958	41.5937	24.6671	30.2707	CD55 antigen	Cd55
1428377_at	1.82605	0	2.6786		1428377_at	140.704	131.464	160.632	53.0347	63.0939	46.2056	BTB (POZ) domain containing 11	Btbd11
1428574_a_at	1.3963	3.01525	2.6315		1428574_a_at	167.321	253.02	167.759	50.0141	107.848	72.2586	chimerin (chimaerin) 2	Chn2
1428662_a_at	1.61647	0.764138	2.6226		1428662_a_at	329.836	359.23	222.533	126.034	117.581	98.6421	HOP homeobox	Hopx
1428573_at	1.67974	0	2.6121		1428573_at	185.258	186.453	148.038	62.0819	82.723	55.8652	chimerin (chimaerin) 2	Chn2
1451006_at	1.68833	0	2.582		1451006_at	100.737	122.926	88.5773	42.7713	44.4379	33.5263	xanthine dehydrogenase	Xdh
1459557_at	1.57189	1.34415	2.5723		1459557_at	98.2709	86.1938	65.7905	30.3082	40.3195	26.7937	---	---
1426037_a_at	1.64509	0	2.5506		1426037_a_at	57.672	81.9813	58.4105	22.1494	26.3507	28.5154	regulator of G-protein signaling 16	Rgs16
1416111_at	1.41217	3.01525	2.5481		1416111_at	122.574	132.768	68.2194	43.3644	45.9164	33.7013	CD83 antigen	Cd83
1417654_at	1.81627	0	2.538		1417654_at	65.0318	72.4583	82.4337	30.5492	26.4609	29.3912	syndecan 4	Sdc4
1456567_x_at	1.8078	0	2.5369		1456567_x_at	274.377	251.927	215.939	105.534	90.6817	95.5316	granulin	Grn
1448148_at	1.55209	1.34415	2.5287		1448148_at	162.844	275.537	178.197	80.0316	83.2029	74.2591	granulin	Grn
1429189_at	1.32883	3.78183	2.5279		1429189_at	387.203	311.904	268.756	182.511	138.318	79.5924	arylsulfatase B	Arsb
1450495_a_at	1.3557	3.01525	2.5275		1450495_a_at	70.219	64.833	127.019	33.4895	25.8469	41.375	killer cell lectin-like receptor subfamily K, member 1	Klrk1
1449835_at	1.41446	3.01525	2.4988		1449835_at	271.763	276.484	152.695	97.0105	100.735	75.2433	programmed cell death 1	Pdcd1
1421186_at	1.43493	2.90532	2.4984		1421186_at	71.2534	118.595	113.746	36.1146	50.6456	33.6956	chemokine (C-C motif) receptor 2	Ccr2
1448748_at	1.40297	3.01525	2.497		1448748_at	83.5246	116.082	125.275	56.8983	44.964	30.4956	pleckstrin	Plek
1418403_at	1.34396	3.01525	2.488		1418403_at	80.1885	163.924	127.175	38.9491	60.75	45.8737	a disintegrin and metallopeptidase domain 19 (meltrin beta) /// similar to metalloprotease-disintegrin meltrin beta	Adam19 /// LOC100045780
1433741_at	1.51453	1.34415	2.4694		1433741_at	50.0581	57.8421	73.2097	18.9242	26.8539	27.7021	CD38 antigen	Cd38
1418402_at	1.32724	3.78183	2.4669		1418402_at	318.379	357.638	281.744	173.379	153.419	80.334	a disintegrin and metallopeptidase domain 19 (meltrin beta) /// similar to metalloprotease-disintegrin meltrin beta	Adam19 /// LOC100045780
1438629_x_at	1.78801	0	2.461		1438629_x_at	659.529	810.379	720.11	310.251	273.133	304.716	granulin	Grn
1416635_at	1.66994	0	2.4538		1416635_at	764.991	1055.02	794.47	340.599	372.621	341.964	sphingomyelin phosphodiesterase, acid-like 3A	Smpdl3a
1426063_a_at	1.72483	0	2.444		1426063_a_at	65.4892	59.548	73.8439	29.4604	24.1032	27.7799	GTP binding protein (gene overexpressed in skeletal muscle)	Gem
1437270_a_at	1.43385	2.90532	2.4136		1437270_a_at	94.5268	98.3628	138.741	48.673	54.4321	34.631	cardiotrophin-like cytokine factor 1	Clcf1
1444040_at	1.56154	1.34415	2.4039		1444040_at	74.1696	72.8455	74.976	39.1975	29.5583	25.1697	leukocyte-associated Ig-like receptor 1	Lair1
1433825_at	1.54523	1.34415	2.3851		1433825_at	146.553	142.83	112.596	64.9982	57.8293	46.2112	neurotrophic tyrosine kinase, receptor, type 3	Ntrk3
1459838_s_at	1.46049	2.42531	2.37		1459838_s_at	397.039	282.797	480.944	168.761	150.141	160.095	BTB (POZ) domain containing 11	Btbd11
1417185_at	1.49893	1.92352	2.3576		1417185_at	1798.27	2117.31	1362.54	766.522	785.711	657.306	lymphocyte antigen 6 complex, locus A	Ly6a
1417420_at	1.28253	4.64851	2.3552		1417420_at	80.6772	112.505	78.0511	54.7652	36.719	26.9653	cyclin D1	Ccnd1
1420066_s_at	1.39656	3.01525	2.3521		1420066_s_at	66.8439	88.3308	55.0503	23.1218	32.6903	33.0456	CD160 antigen	Cd160
1423760_at	1.51586	1.34415	2.31		1423760_at	394.934	413.44	464.408	208.113	200.963	147.098	CD44 antigen	Cd44
1435529_at	1.32328	3.78183	2.2904		1435529_at	303.327	500.344	523.236	165.017	220.348	181.765	predicted gene, OTTMUSG00000016644	OTTMUSG00000016644
1438566_at	1.5188	1.34415	2.2714		1438566_at	239.364	265.38	216.859	126.487	98.2395	94.5939	ST8 alpha-N-acetyl-neuraminide alpha-2,8-sialyltransferase 6	St8sia6
1449110_at	1.35979	3.01525	2.2707		1449110_at	53.3342	92.9988	69.5416	34.6994	29.7129	28.5746	ras homolog gene family, member B	Rhob
1423555_a_at	1.55486	1.34415	2.2679		1423555_a_at	178.665	154.646	172.588	69.3577	87.7264	67.1917	interferon-induced protein 44	Ifi44
1433977_at	1.42998	2.90532	2.2172		1433977_at	266.902	232.315	231.919	111.73	132.735	88.9628	heparan sulfate (glucosamine) 3-O-sulfotransferase 3B1	Hs3st3b1
1431008_at	1.3155	3.78183	2.1932		1431008_at	391.036	320.817	285.927	196.971	137.422	125.611	RIKEN cDNA 0610037M15 gene	0610037M15Rik
1451644_a_at	1.40016	3.01525	2.1915		1451644_a_at	426.251	410.363	374.208	165.753	234.721	159.844	RIKEN cDNA 0610037M15 gene /// MHC class I like protein GS10	0610037M15Rik /// H2-gs10
1416576_at	1.44894	2.90532	2.1823		1416576_at	168.837	153.64	145.922	86.3252	67.6737	62.3438	suppressor of cytokine signaling 3	Socs3
1427918_a_at	1.49479	1.92352	2.1777		1427918_a_at	91.6981	123.247	106.995	49.2138	46.7945	50.8402	ras homolog gene family, member Q	Rhoq
1439814_at	1.33067	3.78183	2.17		1439814_at	316.453	320.999	281.605	173.595	151.011	106.797	ATPase, class I, type 8B, member 4	Atp8b4
1420372_at	1.39888	3.01525	2.155		1420372_at	104.507	83.5541	79.3007	35.8331	47.3693	40.7648	syntrophin, basic 2	Sntb2
1456147_at	1.31892	3.78183	2.0997		1456147_at	656.937	639.795	812.326	379.675	360.243	269.655	ST8 alpha-N-acetyl-neuraminide alpha-2,8-sialyltransferase 6	St8sia6
1436212_at	1.39314	3.01525	2.0845		1436212_at	1160.34	1101.69	1316.68	652.772	573.8	496.094	transmembrane protein 71	Tmem71
1418465_at	1.39011	3.01525	2.0294		1418465_at	212.136	255.068	198.596	110.338	111.227	104.756	neutrophil cytosolic factor 4	Ncf4
1416329_at	1.3562	3.01525	2.0052		1416329_at	183.489	211.293	212.047	106.19	108.7	88.333	cytoplasmic FMR1 interacting protein 1	Cyfip1
1427419_x_at	-1.96029	1.90166	0.3221		1427419_x_at	1049.87	961.482	829.471	3571.38	3050.91	2299.56	chemokine (C-C motif) receptor 9	Ccr9
1448929_at	-1.85542	3.15748	0.3196		1448929_at	68.1916	76.9876	52.6754	187.219	270.225	167.427	coagulation factor XIII, A1 subunit	F13a1
1421920_a_at	-2.01661	1.90166	0.2542		1421920_a_at	220.429	397.566	353.218	1005.06	1727.85	1085.01	chemokine (C-C motif) receptor 9	Ccr9
1440162_x_at	-2.44488	0	0.246		1440162_x_at	25.224	36.4067	28.1	102.723	140.561	119.978	hypothetical protein A630043P06	A630043P06
