# Supplementary material for: The Molecular Signature Underlying the Thymic Migration and Maturation of TCRαβ+CD4+CD8- Thymocytes
Source: PLoS One. 2011 Oct 13;6(10):e25567. doi: 10.1371/journal.pone.0025567 (PMC3192722; doi:10.1371/journal.pone.0025567)
Supplement: Table S2 — KEGG pathway analysis of the differentially expressed genes using MAS platform. The false discovery rate (FDR)-corrected P values <0.05 are considered statistically significant. (XLS) [file pone.0025567.s002.xls]

## Sheet: pathwayIndexByPathway_kegg
SOM1
Pathway	Count	p-Value	q-Value	Gene	Input Symbol
Cell adhesion molecules (CAMs)	5	5.04e-08	1.01e-07	H2-Q6;H2-Q1;Sell;Sell;Itgb7;H2-Q7;H2-Q6	1451644_a_at;1451644_a_at;1419481_at;1419480_at;1418741_at;1418536_at;1418536_at
Allograft rejection	3	9.81e-06	6.06e-06	H2-Q6;H2-Q1;H2-Q7;H2-Q6	1451644_a_at;1451644_a_at;1418536_at;1418536_at
Graft-versus-host disease	3	9.81e-06	6.06e-06	H2-Q6;H2-Q1;H2-Q7;H2-Q6	1451644_a_at;1451644_a_at;1418536_at;1418536_at
Type I diabetes mellitus	3	1.22e-05	6.06e-06	H2-Q6;H2-Q1;H2-Q7;H2-Q6	1451644_a_at;1451644_a_at;1418536_at;1418536_at
Cytokine-cytokine receptor interaction	4	1.77e-05	6.06e-06	Tnfrsf25;Tnfsf8;Il2rb;Il6ra	1422231_a_at;1450272_at;1448759_at;1452416_at
Autoimmune thyroid disease	3	1.82e-05	6.06e-06	H2-Q6;H2-Q1;H2-Q7;H2-Q6	1451644_a_at;1451644_a_at;1418536_at;1418536_at
Antigen processing and presentation	3	3.32e-05	9.47e-06	H2-Q6;H2-Q1;H2-Q7;H2-Q6	1451644_a_at;1451644_a_at;1418536_at;1418536_at
Purine metabolism	3	0.000123	3.08e-05	Pde3b;Adcy7;Ampd3	1433694_at;1450065_at;1422573_at
Glycan structures - biosynthesis 1	2	0.00238872	0.000478	Man1c1;Hs3st3b1	1436193_at;1433977_at
Jak-STAT signaling pathway	2	0.00420972	0.000702	Il2rb;Il6ra	1448759_at;1452416_at
3-Chloroacrylic acid degradation	1	0.00556594	0.000758	Adh1	1416225_at
1- and 2-Methylnaphthalene degradation	1	0.00679871	0.00085	Adh1	1416225_at
Regulation of actin cytoskeleton	2	0.00764591	0.0009	Ssh1;Itgb7	1455854_a_at;1418741_at
Glycosaminoglycan degradation	1	0.00925978	0.000975	Arsb	1429189_at
Heparan sulfate biosynthesis	1	0.0117149	0.00111777	Hs3st3b1	1433977_at
Neuroactive ligand-receptor interaction	2	0.0117365	0.00111777	S1pr4;S1pr1	1451024_at;1423571_at
Glycan structures - degradation	1	0.0166074	0.00144412	Arsb	1429189_at
Bile acid biosynthesis	1	0.018436	0.00153633	Adh1	1416225_at
Sphingolipid metabolism	1	0.0226898	0.00174537	Ugcg	1439863_at
Tyrosine metabolism	1	0.0239019	0.00177051	Adh1	1416225_at
Fatty acid metabolism	1	0.0263217	0.00188012	Adh1	1416225_at
N-Glycan biosynthesis	1	0.0275294	0.00189858	Man1c1	1436193_at
Notch signaling pathway	1	0.0311437	0.00204221	Dtx1	1425822_a_at
Glycolysis / Gluconeogenesis	1	0.033546	0.00209662	Adh1	1416225_at
Glycan structures - biosynthesis 2	1	0.0365407	0.00221458	Ugcg	1439863_at
Retinol metabolism	1	0.0419083	0.0024627	Adh1	1416225_at
Metabolism of xenobiotics by cytochrome P450	1	0.0430972	0.0024627	Adh1	1416225_at
Drug metabolism - cytochrome P450	1	0.0490199	0.00256063	Adh1	1416225_at
ECM-receptor interaction	1	0.0490199	0.00256063	Itgb7	1418741_at
Hematopoietic cell lineage	1	0.0519679	0.00256063	Il6ra	1452416_at
Gap junction	1	0.0572517	0.00256063	Adcy7	1450065_at
TGF-beta signaling pathway	1	0.0572517	0.00256063	Smad7	1423389_at
GnRH signaling pathway	1	0.0578371	0.00256063	Adcy7	1450065_at
Melanogenesis	1	0.0601748	0.00256063	Adcy7	1450065_at
Leukocyte transendothelial migration	1	0.0688912	0.00272251	Ncf4	1418465_at
Axon guidance	1	0.0775288	0.00281923	Sema4f	1439768_x_at
Insulin signaling pathway	1	0.0809619	0.00284077	Pde3b	1433694_at
Focal adhesion	1	0.113513	0.00299528	Itgb7	1418741_at
Calcium signaling pathway	1	0.116816	0.00299528	Adcy7	1450065_at
MAPK signaling pathway	1	0.150777	0.00363319	Rasgrp2	1417804_at
SOM2
Pathway	Count	p-Value	q-Value	Gene	Input Symbol
Prostate cancer	2	0.000190313	0.000198673	Pik3cd;Foxo1	1453281_at;1416981_at
Small cell lung cancer	2	0.000198673	0.000198673	Traf5;Pik3cd	1448861_at;1453281_at
Natural killer cell mediated cytotoxicity	2	0.000373591	0.000207516	H2-K1;Pik3cd	1450534_x_at;1453281_at
Insulin signaling pathway	2	0.000415033	0.000207516	Pik3cd;Foxo1	1453281_at;1416981_at
Reductive carboxylate cycle (CO2 fixation)	1	0.00222333	0.000741111	Acss2	1422478_a_at
O-Glycan biosynthesis	1	0.00599247	0.00111229	B4galt5	1433617_s_at
Propanoate metabolism	1	0.0068774	0.00111229	Acss2	1422478_a_at
ABC transporters - General	1	0.00908653	0.00111229	Abca1	1421840_at
Pyruvate metabolism	1	0.00930719	0.00111229	Acss2	1422478_a_at
Type II diabetes mellitus	1	0.0099689	0.00111229	Pik3cd	1453281_at
Inositol phosphate metabolism	1	0.0104098	0.00111229	Pik3cd	1453281_at
mTOR signaling pathway	1	0.0115113	0.00111229	Pik3cd	1453281_at
Endometrial cancer	1	0.0115113	0.00111229	Pik3cd	1453281_at
Glycolysis / Gluconeogenesis	1	0.0121716	0.00111229	Acss2	1422478_a_at
Non-small cell lung cancer	1	0.0121716	0.00111229	Pik3cd	1453281_at
Acute myeloid leukemia	1	0.0128316	0.00111229	Pik3cd	1453281_at
Allograft rejection	1	0.0145894	0.00111229	H2-K1	1450534_x_at
Graft-versus-host disease	1	0.0145894	0.00111229	H2-K1	1450534_x_at
Glioma	1	0.0150284	0.00111229	Pik3cd	1453281_at
Phosphatidylinositol signaling system	1	0.0152478	0.00111229	Pik3cd	1453281_at
B cell receptor signaling pathway	1	0.0152478	0.00111229	Pik3cd	1453281_at
Renal cell carcinoma	1	0.0154672	0.00111229	Pik3cd	1453281_at
Type I diabetes mellitus	1	0.0156866	0.00111229	H2-K1	1450534_x_at
Melanoma	1	0.0161251	0.00111229	Pik3cd	1453281_at
VEGF signaling pathway	1	0.0163443	0.00111229	Pik3cd	1453281_at
Pancreatic cancer	1	0.0165635	0.00111229	Pik3cd	1453281_at
Fc epsilon RI signaling pathway	1	0.0174397	0.00111229	Pik3cd	1453281_at
Autoimmune thyroid disease	1	0.0178775	0.00111229	H2-K1	1450534_x_at
Chronic myeloid leukemia	1	0.0180963	0.00111229	Pik3cd	1453281_at
ErbB signaling pathway	1	0.0194085	0.00111229	Pik3cd	1453281_at
Apoptosis	1	0.0205006	0.00111229	Pik3cd	1453281_at
Colorectal cancer	1	0.0205006	0.00111229	Pik3cd	1453281_at
Gap junction	1	0.0209372	0.00111229	Adcy7	1456307_s_at
TGF-beta signaling pathway	1	0.0209372	0.00111229	Smurf2	1429045_at
GnRH signaling pathway	1	0.0211554	0.00111229	Adcy7	1456307_s_at
Antigen processing and presentation	1	0.0218098	0.00111229	H2-K1	1450534_x_at
Melanogenesis	1	0.0220278	0.00111229	Adcy7	1456307_s_at
Toll-like receptor signaling pathway	1	0.0222458	0.00111229	Pik3cd	1453281_at
T cell receptor signaling pathway	1	0.0237704	0.00115953	Pik3cd	1453281_at
Leukocyte transendothelial migration	1	0.0252928	0.00118652	Pik3cd	1453281_at
Glycan structures - biosynthesis 1	1	0.0255101	0.00118652	B4galt5	1433617_s_at
Ubiquitin mediated proteolysis	1	0.0300632	0.0013071	Smurf2	1429045_at
Purine metabolism	1	0.0337346	0.00141211	Adcy7	1456307_s_at
Jak-STAT signaling pathway	1	0.0339502	0.00141211	Pik3cd	1453281_at
Cell adhesion molecules (CAMs)	1	0.0345966	0.00141211	H2-K1	1450534_x_at
Focal adhesion	1	0.0423223	0.00153899	Pik3cd	1453281_at
Calcium signaling pathway	1	0.0436043	0.0015573	Adcy7	1456307_s_at
Regulation of actin cytoskeleton	1	0.0459505	0.0016123	Pik3cd	1453281_at
Neuroactive ligand-receptor interaction	1	0.0571804	0.00178689	Vipr1	1455555_at
SOM3
Pathway	Count	p-Value	q-Value	Gene	Input Symbol
Natural killer cell mediated cytotoxicity	8	1.16426e-14	2.32853e-14	H2-K1;Ppp3cc;Nfatc2;Klra4;Klra8;Klra1;Klra9;Klra3	1427746_x_at;1430025_at;1439205_at;1425436_x_at;1425436_x_at;1425436_x_at;1425436_x_at;1425436_x_at
T cell receptor signaling pathway	5	6.51477e-09	6.51477e-09	Malt1;Ppp3cc;Malt1;Nfatc2;Icos;Pdcd1	1456429_at;1430025_at;1445068_at;1439205_at;1421931_at;1449835_at
Graft-versus-host disease	4	7.93673e-08	5.29115e-08	H2-K1;Klra1;Klra9;Klra3	1427746_x_at;1425436_x_at;1425436_x_at;1425436_x_at
Cell adhesion molecules (CAMs)	4	2.64488e-06	1.32244e-06	Itga6;H2-K1;Itga6;Icos;Pdcd1	1422445_at;1427746_x_at;1422444_at;1421931_at;1449835_at
B cell receptor signaling pathway	3	1.03627e-05	4.14509e-06	Malt1;Ppp3cc;Malt1;Nfatc2	1456429_at;1430025_at;1445068_at;1439205_at
MAPK signaling pathway	4	1.97044e-05	6.56813e-06	Map3k5;Ppp3cc;Tgfbr2;Nfatc2	1439830_at;1430025_at;1426397_at;1439205_at
VEGF signaling pathway	2	0.0009336	0.000207467	Ppp3cc;Nfatc2	1430025_at;1439205_at
Hematopoietic cell lineage	2	0.00125759	0.000251519	Cd9;Itga6;Itga6	1416066_at;1422445_at;1422444_at
TGF-beta signaling pathway	2	0.00153104	0.000276813	Tgfbr2;Smurf2	1426397_at;1429046_at
Antigen processing and presentation	2	0.00166088	0.000276813	Ctss;H2-K1	1448591_at;1427746_x_at
Axon guidance	2	0.00283722	0.000436495	Ppp3cc;Nfatc2	1430025_at;1439205_at
Ubiquitin mediated proteolysis	2	0.00314387	0.000449124	Pml;Smurf2	1456103_at;1429046_at
Wnt signaling pathway	2	0.00385081	0.000481352	Ppp3cc;Nfatc2	1430025_at;1439205_at
Alzheimer's disease	1	0.0167794	0.00159804	Psen2	1425869_a_at
Folate biosynthesis	1	0.0179674	0.0016334	Ifih1	1426276_at
Primary immunodeficiency	1	0.021523	0.00184286	Icos	1421931_at
Sphingolipid metabolism	1	0.0221144	0.00184286	Ugcg	1435133_at
Neurodegenerative Disorders	1	0.0232961	0.00186368	Psen2	1425869_a_at
Glycerolipid metabolism	1	0.025066	0.00192815	Dgka	1418578_at
Notch signaling pathway	1	0.0303572	0.00224868	Psen2	1425869_a_at
Glycerophospholipid metabolism	1	0.033869	0.00237469	Dgka	1418578_at
Acute myeloid leukemia	1	0.0344531	0.00237469	Pml	1456103_at
Glycan structures - biosynthesis 2	1	0.0356203	0.00237469	Ugcg	1435133_at
Allograft rejection	1	0.0391137	0.00248046	H2-K1	1427746_x_at
Phosphatidylinositol signaling system	1	0.0408557	0.00248046	Dgka	1418578_at
Type I diabetes mellitus	1	0.0420153	0.00248046	H2-K1	1427746_x_at
Long-term potentiation	1	0.0431736	0.00248046	Ppp3cc	1430025_at
Pancreatic cancer	1	0.0443305	0.00248046	Tgfbr2	1426397_at
Adherens junction	1	0.0449085	0.00248046	Tgfbr2	1426397_at
ECM-receptor interaction	1	0.0477931	0.00248046	Itga6;Itga6	1422445_at;1422444_at
Autoimmune thyroid disease	1	0.0477931	0.00248046	H2-K1	1427746_x_at
Chronic myeloid leukemia	1	0.048369	0.00248046	Tgfbr2	1426397_at
Prostate cancer	1	0.0541095	0.00251153	Foxo1	1416982_at
Apoptosis	1	0.0546817	0.00251153	Ppp3cc	1430025_at
Colorectal cancer	1	0.0546817	0.00251153	Tgfbr2	1426397_at
Small cell lung cancer	1	0.0552536	0.00251153	Itga6;Itga6	1422445_at;1422444_at
Toll-like receptor signaling pathway	1	0.0592471	0.00251858	Irf7	1417244_a_at
Cell Communication	1	0.0756174	0.00255481	Itga6;Itga6	1422445_at;1422444_at
Insulin signaling pathway	1	0.0789696	0.00255481	Foxo1	1416982_at
Focal adhesion	1	0.11077	0.00263737	Itga6;Itga6	1422445_at;1422444_at
Calcium signaling pathway	1	0.113998	0.00266359	Ppp3cc	1430025_at
Regulation of actin cytoskeleton	1	0.119886	0.0027368	Itga6;Itga6	1422445_at;1422444_at
Cytokine-cytokine receptor interaction	1	0.139936	0.00310968	Tgfbr2	1426397_at
SOM4
Pathway	Count	p-Value	q-Value	Gene	Input Symbol
Cell adhesion molecules (CAMs)	3	1.54859e-07	3.09718e-07	Itga4;Ctla4;H2-Q6	1436037_at;1419334_at;1431008_at
Autoimmune thyroid disease	2	1.63325e-05	1.63325e-05	Ctla4;H2-Q6	1419334_at;1431008_at
Regulation of actin cytoskeleton	2	0.00011122	7.41464e-05	Itga4;F2r;F2r	1436037_at;1437308_s_at;1450852_s_at
Allograft rejection	1	0.00523476	0.00151483	H2-Q6	1431008_at
Graft-versus-host disease	1	0.00523476	0.00151483	H2-Q6	1431008_at
Type I diabetes mellitus	1	0.00563044	0.00151483	H2-Q6	1431008_at
Complement and coagulation cascades	1	0.00586778	0.00151483	F2r;F2r	1437308_s_at;1450852_s_at
ECM-receptor interaction	1	0.00642142	0.00151483	Itga4	1436037_at
Hematopoietic cell lineage	1	0.00681672	0.00151483	Itga4	1436037_at
Antigen processing and presentation	1	0.00784391	0.00151783	H2-Q6	1431008_at
T cell receptor signaling pathway	1	0.00855454	0.00151783	Ctla4	1419334_at
Leukocyte transendothelial migration	1	0.00910697	0.00151783	Itga4	1436037_at
Focal adhesion	1	0.0153245	0.0022565	Itga4	1436037_at
Calcium signaling pathway	1	0.0157955	0.0022565	F2r;F2r	1437308_s_at;1450852_s_at
Neuroactive ligand-receptor interaction	1	0.0208076	0.00277435	F2r;F2r	1437308_s_at;1450852_s_at
SOM6
Pathway	Count	p-Value	q-Value	Gene	Input Symbol
Propanoate metabolism	2	3.18e-05	5.88e-05	Ldhb;Aldh7a1	1455235_x_at;1460167_at
Pyruvate metabolism	2	5.88e-05	5.88e-05	Ldhb;Aldh7a1	1455235_x_at;1460167_at
Glycolysis / Gluconeogenesis	2	0.000101	6.75e-05	Ldhb;Aldh7a1	1455235_x_at;1460167_at
Ascorbate and aldarate metabolism	1	0.00215989	0.000432	Aldh7a1	1460167_at
3-Chloroacrylic acid degradation	1	0.00242957	0.000442	Aldh7a1	1460167_at
Cysteine metabolism	1	0.0035076	0.000585	Ldhb	1455235_x_at
Limonene and pinene degradation	1	0.0043154	0.000664	Aldh7a1	1460167_at
beta-Alanine metabolism	1	0.00592915	0.000847	Aldh7a1	1460167_at
Urea cycle and metabolism of amino groups	1	0.00700362	0.000887	Aldh7a1	1460167_at
Histidine metabolism	1	0.00727206	0.000887	Aldh7a1	1460167_at
Lysine degradation	1	0.00754044	0.000887	Aldh7a1	1460167_at
Bile acid biosynthesis	1	0.00807699	0.000897	Aldh7a1	1460167_at
Butanoate metabolism	1	0.009685	0.00101947	Aldh7a1	1460167_at
Glycerolipid metabolism	1	0.0112906	0.00102828	Aldh7a1	1460167_at
Fatty acid metabolism	1	0.0115579	0.00102828	Aldh7a1	1460167_at
Tryptophan metabolism	1	0.0115579	0.00102828	Aldh7a1	1460167_at
Valine, leucine and isoleucine degradation	1	0.0118252	0.00102828	Aldh7a1	1460167_at
Hedgehog signaling pathway	1	0.0142277	0.00118087	Smo;Smo	1427049_s_at;1427048_at
Basal cell carcinoma	1	0.0147609	0.00118087	Smo;Smo	1427049_s_at;1427048_at
Complement and coagulation cascades	1	0.0198122	0.00152402	F13a1	1448929_at
Hematopoietic cell lineage	1	0.02299	0.00170296	Cd24a;Cd24a	1448182_a_at;1416034_at
Ubiquitin mediated proteolysis	1	0.0363877	0.0025095	Nedd4;Nedd4	1451109_a_at;1421955_a_at
Cytokine-cytokine receptor interaction	1	0.0652056	0.00402867	Ccr9;Ccr9;Ccr9	1427419_x_at;1421920_a_at;1421919_a_at
